# Supplementary material for: Cword2vec: a novel morphological rule-based word embedding approach for Urdu text sentiment analysis
Source: PeerJ Comput Sci. 2025 Jul 15;11:e2937. doi: 10.7717/peerj-cs.2937 (PMC12453651; doi:10.7717/peerj-cs.2937)
Supplement: Supplemental Information 1 [file peerj-cs-11-2937-s001.zip]

Archive with 6 entries (5 files):
- Code for publication/
- Code for publication/Bi_LSTMROCwith(Bi,TRi,Compoundwords).py
- Code for publication/CNNROCwith(Bi,TRi,Compoundwords).py
- Code for publication/CompoundWords.py
- Code for publication/LSTMROCwith(Bi,TRi,Compoundwords).py
- Code for publication/LSTMwithCNNROCwith(Bi,TRi,Compoundwords).py
