# Supplementary material for: Cword2vec: a novel morphological rule-based word embedding approach for Urdu text sentiment analysis
Source: PeerJ Comput Sci. 2025 Jul 15;11:e2937. doi: 10.7717/peerj-cs.2937 (PMC12453651; doi:10.7717/peerj-cs.2937)
Supplement: Supplemental Information 1 [file peerj-cs-11-2937-s001.zip › Code for publication/CompoundWords.py]

# -*- coding: utf-8 -*-
"""
Created on Fri Aug  7 11:50:17 2020

@author: saqib
"""
# -*- coding: utf-8 -*-
"""
Created on Fri Jul 24 11:25:53 2020

@author: saqib
"""
import stanza
import re
def Cmpndwrds(query):
    stpword=[]
    tokn=[]
    sen=[]
    cwazafi=[]
    cwjj=[]
    cwnp=[]
    cwnc=[]
    cwadjc=[]
    cwcnt=[]
    cwcmb=[]
    cwatfi=[]
    cwazafimultiple=[]
    cwnnn=[]
    cwnnc=[]
    cwhall=[]
    cwnst=[]
    cwinft=[]
    cwnnpsp=[]
    cwashari=[]
    cwns=[]
    cwadjc1=[]
    cwnn=[]
    cwvm=[]
    cwjar=[]    
    tag=[]
    tknsen=[]
    
    nf = open('urdu_stopwords.txt', encoding='utf-8')
    for lin in nf:
        stpword.append(lin)
    
    # query='دو دن کی بارش میں سارا بھرم بہہ گیا'   
    query = re.sub(r"[:؛؟’‘٭ء،۔]+", " ", query)               
    query=re.sub(r"[A-Za-z0-9@;:۔]", "", query, flags=re.UNICODE)
    query = re.sub(r" +", " ", query)
    query=re.sub(r"^\s+", "", query)
    query=re.sub(r"\s+$", "", query)
    print(query)
    nlp = stanza.Pipeline('ur',processors='tokenize,pos,lemma')
    doc = nlp(query)
    # tokn=query.split();
    for i, sentence in enumerate(doc.sentences):
        for word in sentence.words:
            t=word.xpos
            tag.append(t)
            lm=word.lemma
            if (t=="PSP" or len(word.text)<=4):
                tokn.append(word.text)
            else:
                tokn.append(lm)
         
    # To Make compond wrods
    
 # Step 1 check stop word "کا، کے، کی, اور ، و"

    for t in range(0,len(tokn)-1):
        
        if ((t!=len(tokn)-2) and ((tag[t]=="NN" and tag[t+1]=="PSP" and tag[t+2]=="NN") or (tag[t]=="NN" and tag[t+1]=="CC" and tag[t+2]=="NN") or (tag[t]=="NN" and tag[t+1]=="PSP" and tag[t+2]=="JJ"))):
                 tknsen=tokn[t]+ '_' + tokn[t+1] + '_' + tokn[t+2]
                 cwazafi.append(tknsen)
    
        if(t<len(tokn)-4):
            if ((t!=len(tokn)-4) and ((tag[t]=="NN" and tag[t+1]=="PSP" and (tag[t+2]=="NN" or tag[t+2]=="JJ") and (tag[t+3]=="NN" or tag[t+3]=="JJ")) or (tag[t]=="NN" and tag[t+1]=="CC" and (tag[t+2]=="NN" or tag[t+2]=="JJ") and (tag[t+3]=="NN" or tag[t+3]=="JJ")) or (tag[t]=="NN" and tag[t+1]=="PSP" and (tag[t+2]=="NN" or tag[t+2]=="JJ") and (tag[t+3]=="JJ" or tag[t+3]=="NN")))):
                 tknsen=tokn[t]+ '_' + tokn[t+1] + '_' + tokn[t+2] + '_' + tokn[t+3]
                 cwazafimultiple.append(tknsen)
            
        if ((t!=len(tokn)-2) and (tag[t]=="NN" and tag[t+1]=="NN" and tag[t+2]=="NN")):
                    tknsen=tokn[t]+ '_' + tokn[t+1] + '_' + tokn[t+2]
                    cwnnn.append(tknsen)

    # Step 2 check for "NN+NN+PSP+NN"
                   
        if ((t!=len(tokn)-2) and (tag[t]=="NN" and tag[t+1]=="NN" and tag[t+2]=="psp" and tag[t+3]=="NN")):
            tknsen=tokn[t]+ '_' + tokn[t+1] + '_' + tokn[t+2] + '_' + tokn[t+3]
            cwnnpsp.append(tknsen) 
                    
        if ((tag[t-1]=="NNC" and tag[t]=="NNC" and tag[t+1]=="NNC") and (t!=len(tokn)-1)):
                 tknsen=tokn[t-1]+ '_' + tokn[t] + '_' + tokn[t+1]
                 cwnnc.append(tknsen)                      
 # Step 2 check for "adjective"

        if ((tag[t]=="JJ" and tag[t+1]=="NN") or (tag[t]=="NN" and tag[t+1]=="JJ")):
                 tknsen=tokn[t]+ '_' + tokn[t+1]
                 cwadjc.append(tknsen)

# Step 2 check for "adjective with Multiple Noun"

        if (((t!=len(tag)-2) and tag[t]=="JJ" and (tag[t+1]=="NN" or tag[t+1]=="CC") and (tag[t+2]=="NN" or tag[t+2]=="JJ")) or ((t!=len(tag)-2) and tag[t]=="NN" and tag[t+1]=="JJ" and tag[t+2]=="NN")):
                 tknsen=tokn[t]+ '_' + tokn[t+1]+ '_' + tokn[t+2]
                 cwadjc1.append(tknsen)
                 
# Step 3 check for "Counting numbers"

        if ((tag[t]=="QC") or (tag[t]=="NNPC" and tag[t+1]=="NNP")):
                 tknsen=tokn[t]+ '_' + tokn[t+1]
                 cwcnt.append(tknsen)
                 
# Step 4 check for "Noun"

        if ((t!=len(tokn)-2) and tag[t]=="NN" and tag[t+1]=="NN" and (t!=len(tokn)-1)):
                 tknsen=tokn[t]+ '_' + tokn[t+1]
                 cwnn.append(tknsen)


                 
# Step 5 check for "Noun and NNP"

        if ((tag[t]=="NN" and (tag[t+1]=="NNP" or tag[t+1]=="ECH")) or ((tag[t]=="NNP" or tag[t]=="VM" or tag[t]=="PSP") and tag[t+1]=="NN") or (tag[t]=="RP" and tag[t+1]=="NN")):
                 tknsen=tokn[t]+ '_' + tokn[t+1]
                 cwnp.append(tknsen)                
# Step 6 check for "ہوا "

        if (tokn[t]=='ہوا'):
                 tknsen=tokn[t-1]+ '_' + tokn[t]
                 cwhall.append(tknsen)     
                 
# Step 7 check for "یہ ، وہ"

        if (tag[t]=="PRP"):
                 tknsen=tokn[t]+ '_' + tokn[t+1]
                 cwashari.append(tknsen)

# Step 8 check for "Both Adjective"

        if ((tag[t]=="JJ" and tag[t+1]=="JJ") or (tag[t]=="JJ" and tag[t+1]=="NNP")):
                 tknsen=tokn[t]+ '_' + tokn[t+1]
                 cwjj.append(tknsen)                 

# Step 8 check for "Both Adjective"

        if ((tag[t]=="NNC" and tag[t+1]=="NN") or tag[t]=="NEG" and tag[t+1]=="NN" or tag[t]=="NNC" and tag[t+1]=="NNP"):
                 tknsen=tokn[t]+ '_' + tokn[t+1]
                 cwnc.append(tknsen)
                 
# Step 8 check for "غیر"
        if ((tag[t]=="INTF" and tag[t+1]=="JJ") or (tag[t]=="RP" and tag[t+1]=="JJ")):
                 tknsen=tokn[t]+ '_' + tokn[t+1]
                 cwinft.append(tknsen)
# Step 8 check for "بے جا"
        if ((tag[t]=="NN" or tag[t]=="JJ") and tag[t+1]=="VM"):
                 tknsen=tokn[t]+ '_' + tokn[t+1]
                 cwvm.append(tknsen)         
        # Step 9 check for "زیر"
        if (tag[t]=="NST" and tag[t+1]=="NN"):
                 tknsen=tokn[t]+ '_' + tokn[t+1]
                 cwnst.append(tknsen)

        # Step 9 check for "زیر"
        if (tokn[t]=="نہ" and tokn[t+1]=="صرف"):
                 tknsen=tokn[t]+ '_' + tokn[t+1]
                 cwns.append(tknsen)                 
 
# Step 9 check for "زیر"
        if (tokn[t]=="کیوں" and tokn[t+1]=="نہ"):
                 tknsen=tokn[t]+ '_' + tokn[t+1]
                 cwns.append(tknsen)  
#Step 5 check for "اور ، و"        
        if (tag[t]=="CC" and tag[t-1]=="NN" and tag[t+1]=="NN"):
                  tknsen=tokn[t-1]+ '_' + tokn[t] + ' ' + tokn[t+1]
                  cwatfi.append(tknsen)   
                  
    sen = cwadjc1 + cwazafi + cwnnpsp + cwadjc + cwazafimultiple + cwcnt + cwcmb + cwnc + cwatfi + cwhall + cwashari + cwnn + cwjar + cwjj + cwnp + cwinft + cwvm + cwnst + cwnnn + cwnnc + cwns

    tknsntnc=query.split(' ');
    for t in range(0,len(tknsntnc)):
        for stp in range(0,len(stpword)-1):
            stpword[stp]=str(stpword[stp]).strip()
            if(tknsntnc[t]==stpword[stp]):
                tknsntnc[t]='0'    
    
    for t in range(0,len(tokn)):
        for stp in range(0,len(stpword)-1):
            stpword[stp]=str(stpword[stp]).strip()
            if(tokn[t]==stpword[stp]):
                tokn[t]='0'
          

    sen = sen + tknsntnc + tokn
    
    uniqueWords = []
    for i in sen:
      if not i in uniqueWords:
          uniqueWords.append(i);
            

    return uniqueWords    
