# Supplementary material for: Cword2vec: a novel morphological rule-based word embedding approach for Urdu text sentiment analysis
Source: PeerJ Comput Sci. 2025 Jul 15;11:e2937. doi: 10.7717/peerj-cs.2937 (PMC12453651; doi:10.7717/peerj-cs.2937)
Supplement: Supplemental Information 1 [file peerj-cs-11-2937-s001.zip › Code for publication/LSTMROCwith(Bi,TRi,Compoundwords).py]

# -*- coding: utf-8 -*-
"""
Created on Mon Aug  7 11:17:58 2023

@author: Hp
"""


# DataFrame
import pandas as pd

# Matplot
import matplotlib.pyplot as plt
# matplotlib inline

# Scikit-learn
from sklearn.model_selection import train_test_split
from sklearn.preprocessing import LabelEncoder
from sklearn.metrics import confusion_matrix, classification_report, accuracy_score

# Keras
from keras.preprocessing.text import Tokenizer
from tensorflow.keras.preprocessing.sequence import pad_sequences
from keras.models import Sequential
from tensorflow.keras.layers import LSTM,Dense, Dropout, SpatialDropout1D
from keras.layers import Bidirectional, GlobalMaxPool1D
from keras.layers import Activation, Dense, Dropout, Embedding, Flatten, Conv1D, MaxPooling1D, LSTM
from keras import utils
from keras.callbacks import ReduceLROnPlateau, EarlyStopping

# Word2vec
import gensim

# Utility
import numpy as np
from collections import Counter
import itertools
# Code for Bigram and Trigram words

import Bigrams as bi
import Trigrams as tri

# WORD2VEC 
W2V_SIZE = 300
W2V_WINDOW = 7
W2V_EPOCH = 32
W2V_MIN_COUNT = 10

# KERAS
SEQUENCE_LENGTH = 300
EPOCHS = 32
BATCH_SIZE = 1024

# SENTIMENT
POSITIVE = "POSITIVE"
NEUTRAL = "NEUTRAL"
NEGATIVE = "NEGATIVE"

SENTIMENT_THRESHOLDS = (0.4, 0.7)


df = pd.read_csv("Test11.csv")
text_df = df[['Text','Plarity']]

print("Dataset size:", len(df))

df.head(5)

decode_map = {0: 0, 1: 1}
def decode_sentiment(label):
    return decode_map[int(label)]

y=df["Plarity"]
y = np.array(list(map(lambda x: 1 if x=="P" else 0, y)))
sentiment_label = df.Plarity.factorize()
sentiment_label

df.Plarity = df.Plarity.apply(lambda x: decode_sentiment(x))

target_cnt = Counter(df.Plarity)

plt.figure(figsize=(16,8))
plt.bar(target_cnt.keys(), target_cnt.values())
plt.title("Dataset labels distribuition")

# Load Compound Words of Data
X_CW=[]
import pickle

#to load compound words:
X_CW = pickle.load(open("outfile.p", "rb"))

X_train_CW, testX_CW = train_test_split(X_CW, test_size=0.30, random_state=42)
df_train, df_test = train_test_split(df, test_size=0.30, random_state=42)
print("TRAIN size:", len(df_train))
print("TEST size:", len(df_test))

CW=X_train_CW

w2v_model_CW = gensim.models.word2vec.Word2Vec(sentences=CW, vector_size=300, window=5, min_count=5, workers=4)


w2v_model_CW.build_vocab(CW)

words = w2v_model_CW.wv.key_to_index
vocab_size = len(words)
print("Vocab size", vocab_size)

w2v_model_CW.train(CW, total_examples=len(CW), epochs=W2V_EPOCH)
# w2v_model.wv.most_similar(positive=['آبادی'], topn=10)
tokenizer_CW = Tokenizer()
# tokenizer.fit_on_texts(text)
tokenizer_CW.fit_on_texts(CW)
vocab_size = len(tokenizer_CW.word_index) + 1
print("Total words", vocab_size)

x_trainCW = pad_sequences(tokenizer_CW.texts_to_sequences(CW), maxlen=SEQUENCE_LENGTH)
x_testCW = pad_sequences(tokenizer_CW.texts_to_sequences(testX_CW), maxlen=SEQUENCE_LENGTH)

# Load Bigrams of Data
def preprocess_text_Bigrams(sen):
    sentence=bi.Bigramss(sen)
    return sentence

text1 = text_df.Text.values
X_Big = []
for sen in text1:
    X_Big.append(preprocess_text_Bigrams(sen))

X_Bigrams=[]
for r in X_Big:
    for c in r:
      X_Bigrams.append(c)

X_train_Bi, testX_Bi = train_test_split(X_Bigrams, test_size=0.30, random_state=42)
df_train, df_test = train_test_split(df, test_size=0.30, random_state=42)
print("TRAIN size:", len(df_train))
print("TEST size:", len(df_test))

Bi=X_train_Bi

w2v_model_Bi = gensim.models.word2vec.Word2Vec(sentences=Bi, vector_size=300, window=5, min_count=5, workers=4)


w2v_model_Bi.build_vocab(Bi)

words = w2v_model_Bi.wv.key_to_index
vocab_size = len(words)
print("Vocab size", vocab_size)

w2v_model_Bi.train(Bi, total_examples=len(Bi), epochs=W2V_EPOCH)
# w2v_model.wv.most_similar(positive=['آبادی'], topn=10)
tokenizer_Bi = Tokenizer()
# tokenizer.fit_on_texts(text)
tokenizer_Bi.fit_on_texts(Bi)
vocab_size = len(tokenizer_Bi.word_index) + 1
print("Total words", vocab_size)

x_trainBi = pad_sequences(tokenizer_Bi.texts_to_sequences(Bi), maxlen=SEQUENCE_LENGTH)
x_testBi = pad_sequences(tokenizer_Bi.texts_to_sequences(testX_Bi), maxlen=SEQUENCE_LENGTH)

# Load Trigrams of Data
def preprocess_text_Trigrams(sen):
    sentence=tri.Trigramss(sen)
    return sentence

text11 = text_df.Text.values
X_Tri = []
for sen in text11:
    X_Tri.append(preprocess_text_Bigrams(sen))

X_Trigrams=[]
for r in X_Tri:
    for c in r:
      X_Trigrams.append(c)

X_train_tri, testX_tri = train_test_split(X_Trigrams, test_size=0.30, random_state=42)
df_train, df_test = train_test_split(df, test_size=0.30, random_state=42)
print("TRAIN size:", len(df_train))
print("TEST size:", len(df_test))

tri=X_train_tri

w2v_model_tri = gensim.models.word2vec.Word2Vec(sentences=tri, vector_size=300, window=5, min_count=5, workers=4)


w2v_model_tri.build_vocab(tri)

words = w2v_model_tri.wv.key_to_index
vocab_size = len(words)
print("Vocab size", vocab_size)

w2v_model_tri.train(tri, total_examples=len(tri), epochs=W2V_EPOCH)
# w2v_model.wv.most_similar(positive=['آبادی'], topn=10)
tokenizer_tri = Tokenizer()
# tokenizer.fit_on_texts(text)
tokenizer_tri.fit_on_texts(tri)
vocab_size = len(tokenizer_tri.word_index) + 1
print("Total words", vocab_size)

x_traintri = pad_sequences(tokenizer_tri.texts_to_sequences(tri), maxlen=SEQUENCE_LENGTH)
x_testtri = pad_sequences(tokenizer_tri.texts_to_sequences(testX_tri), maxlen=SEQUENCE_LENGTH)
# Label Encoder

labels = df_train.Plarity.unique().tolist()
labels.append(NEUTRAL)
labels

encoder = LabelEncoder()
encoder.fit(df_train.Plarity.tolist())

y_train = encoder.transform(df_train.Plarity.tolist())
y_test = encoder.transform(df_test.Plarity.tolist())

y_train = y_train.reshape(-1,1)
y_test = y_test.reshape(-1,1)

print("y_train",y_train.shape)
print("y_test",y_test.shape)


# Embedding layer for Compound words

embedding_matrix_CW = np.zeros((vocab_size, W2V_SIZE))
for word, i in tokenizer_CW.word_index.items():
  if word in w2v_model_CW.wv:
    embedding_matrix_CW[i] = w2v_model_CW.wv[word]
print(embedding_matrix_CW.shape)

embedding_layer_CW = Embedding(vocab_size, W2V_SIZE, weights=[embedding_matrix_CW], input_length=SEQUENCE_LENGTH, trainable=True)

# Embedding layer for Bigrams Words

embedding_matrix_Bi = np.zeros((vocab_size, W2V_SIZE))
for word, i in tokenizer_Bi.word_index.items():
  if word in w2v_model_Bi.wv:
    embedding_matrix_Bi[i] = w2v_model_Bi.wv[word]
print(embedding_matrix_Bi.shape)

embedding_layer_Bi = Embedding(vocab_size, W2V_SIZE, weights=[embedding_matrix_Bi], input_length=SEQUENCE_LENGTH, trainable=True)


# Embedding layer for Trigrams Words

embedding_matrix_tri = np.zeros((vocab_size, W2V_SIZE))
for word, i in tokenizer_tri.word_index.items():
  if word in w2v_model_tri.wv:
    embedding_matrix_tri[i] = w2v_model_tri.wv[word]
print(embedding_matrix_tri.shape)

embedding_layer_tri = Embedding(vocab_size, W2V_SIZE, weights=[embedding_matrix_tri], input_length=SEQUENCE_LENGTH, trainable=True)


import tensorflow as tf

# Build Model CNN For Compound Words
embedding_vector_length = 32
model_CW = Sequential() 
model_CW.add(embedding_layer_CW)
model_CW.add(SpatialDropout1D(0.25))
model_CW.add(LSTM(50, dropout=0.5, recurrent_dropout=0.5))
model_CW.add(Dropout(0.2))
model_CW.add(Dense(1, activation='sigmoid')) 
model_CW.compile(loss='binary_crossentropy',optimizer='adam', metrics=['mean_squared_error'])  
print(model_CW.summary()) 


# Build Model LSTM For Bigrams
embedding_vector_length = 32
model_Bi = Sequential() 
model_Bi.add(embedding_layer_Bi)
model_Bi.add(SpatialDropout1D(0.25))
model_Bi.add(LSTM(50, dropout=0.5, recurrent_dropout=0.5))
model_Bi.add(Dropout(0.2))
model_Bi.add(Dense(1, activation='sigmoid')) 
model_Bi.compile(loss='binary_crossentropy',optimizer='adam', metrics=['mean_squared_error'])  
print(model_Bi.summary()) 

# Build Model LSTM For Trigrams
embedding_vector_length = 32
model_tri = Sequential() 
model_tri.add(embedding_layer_tri)
model_tri.add(SpatialDropout1D(0.25))
model_tri.add(LSTM(50, dropout=0.5, recurrent_dropout=0.5))
model_tri.add(Dropout(0.2))
model_tri.add(Dense(1, activation='sigmoid')) 
model_tri.compile(loss='binary_crossentropy',optimizer='adam', metrics=['mean_squared_error'])  
print(model_tri.summary()) 


# Callbacks to control accuracy validation and Loss Validation

callbacks = [ ReduceLROnPlateau(monitor='val_loss', patience=5, cooldown=0),
              EarlyStopping(monitor='val_acc', min_delta=1e-4, patience=5)]

#  Fit model using LSTM Method for Compound Words

history_CW = model_CW.fit(x_trainCW, y_train,
                epochs=21,
                shuffle=True,
                batch_size=1024,
                validation_data=(x_testCW, y_test),
                callbacks=callbacks)

#  Fit model using LSTM Method for Bigrams Words

history_Bi = model_Bi.fit(x_trainBi, y_train,
                epochs=21,
                shuffle=True,
                batch_size=1024,
                validation_data=(x_testBi, y_test),
                callbacks=callbacks)

#  Fit model using LSTM Method for Trigrams Words

history_Tri = model_tri.fit(x_traintri, y_train,
                epochs=21,
                shuffle=True,
                batch_size=1024,
                validation_data=(x_testtri, y_test),
                callbacks=callbacks)
# Evaluate of Model

from sklearn.metrics import roc_curve, roc_auc_score

y_score1 = model_CW.predict(x_testCW)
y_score2 = model_Bi.predict(x_testBi)
y_score3 = model_tri.predict(x_testtri)
    
false_positive_rate1, true_positive_rate1, _ = roc_curve(y_test, y_score1)
false_positive_rate2, true_positive_rate2, _ = roc_curve(y_test, y_score2)
false_positive_rate3, true_positive_rate3, _ = roc_curve(y_test, y_score3)    


print('roc_auc_score for Compound words: ', roc_auc_score(y_test, y_score1))
print('roc_auc_score for Bigrams: ', roc_auc_score(y_test, y_score2))
print('roc_auc_score for Bigrams: ', roc_auc_score(y_test, y_score3))

plt.subplots(1, figsize=(10,10))
plt.title('Receiver Operating Characteristic - LSTM')
plt.plot(false_positive_rate1, true_positive_rate1, label="{}, AUC={:.2f}".format('Compound Words', roc_auc_score(y_test, y_score1) ))
plt.plot(false_positive_rate2, true_positive_rate2, label="{}, AUC={:.2f}".format('Bigrams', roc_auc_score(y_test, y_score2) ))
plt.plot(false_positive_rate3, true_positive_rate3, label="{}, AUC={:.2f}".format('Trigrams', roc_auc_score(y_test, y_score3) ))
plt.plot([0,1], [0,1], color='orange', linestyle='--')
plt.xticks(np.arange(0.0, 1.1, step=0.1))
plt.xlabel("Flase Positive Rate", fontsize=15)
plt.yticks(np.arange(0.0, 1.1, step=0.1))
plt.ylabel("True Positive Rate", fontsize=15)
plt.title('ROC Curve Analysis using LSTM', fontweight='bold', fontsize=15)
plt.legend(prop={'size':13}, loc='lower right')
plt.show()


# Plot history: MAE For Compound Words
plt.plot(history_CW.history['loss'], label='MAE (training data)')
plt.plot(history_CW.history['val_loss'], label='MAE (validation data)')
plt.title('MAE for Compound Words-LSTM')
plt.ylabel('MAE value')
plt.xlabel('No. epoch')
plt.legend(loc="upper left")
plt.show()


# Plot history: MSE For Compound Words
plt.plot(history_CW.history['mean_squared_error'], label='MSE (training data)')
plt.plot(history_CW.history['val_mean_squared_error'], label='MSE (validation data)')
plt.title('MSE for Compound Words-LSTM')
plt.ylabel('MSE value')
plt.xlabel('No. epoch')
plt.legend(loc="upper left")
plt.show()

# Plot history: MAE For Bigrams Words
plt.plot(history_Bi.history['loss'], label='MAE (training data)')
plt.plot(history_Bi.history['val_loss'], label='MAE (validation data)')
plt.title('MAE for Bigrams-LSTM')
plt.ylabel('MAE value')
plt.xlabel('No. epoch')
plt.legend(loc="upper left")
plt.show()


# Plot history: MSE For Bigrams Words
plt.plot(history_Bi.history['mean_squared_error'], label='MSE (training data)')
plt.plot(history_Bi.history['val_mean_squared_error'], label='MSE (validation data)')
plt.title('MSE for Bigrams-LSTM')
plt.ylabel('MSE value')
plt.xlabel('No. epoch')
plt.legend(loc="upper left")
plt.show()

# Plot history: MAE For Trigrams Words
plt.plot(history_Tri.history['loss'], label='MAE (training data)')
plt.plot(history_Tri.history['val_loss'], label='MAE (validation data)')
plt.title('MAE for Trigrams-LSTM')
plt.ylabel('MAE value')
plt.xlabel('No. epoch')
plt.legend(loc="upper left")
plt.show()


# Plot history: MSE For Trigrams Words
plt.plot(history_Tri.history['mean_squared_error'], label='MSE (training data)')
plt.plot(history_Tri.history['val_mean_squared_error'], label='MSE (validation data)')
plt.title('MSE for Trigrams-LSTM')
plt.ylabel('MSE value')
plt.xlabel('No. epoch')
plt.legend(loc="upper left")
plt.show()


def decode_sentiment(score, include_neutral=True):
    if include_neutral:        
        label = NEUTRAL
        if score <= SENTIMENT_THRESHOLDS[0]:
            label = 0
        elif score >= SENTIMENT_THRESHOLDS[1]:
            label = 1

        return label
    else:
        return 0 if score < 0.5 else 1

# Confusion Matrix

y_pred_1d = []
y_test_1d = list(df_test.Plarity)
scores = model_tri.predict(x_testtri, verbose=1, batch_size=8000)
y_pred_1d = [decode_sentiment(score, include_neutral=False) for score in scores]

print(classification_report(y_test_1d, y_pred_1d))

from sklearn.metrics import mean_squared_error

from sklearn.metrics import mean_absolute_error as mae

import math

# calculate Mean Squared Error
MSE=mean_squared_error(y_test_1d, y_pred_1d)
# display
print("Mean Square error : " + str(MSE))

RMSE = math.sqrt(MSE)
print("Root Mean Square Error:\n")
print(RMSE)


# calculate Mean Absolute Error
error = mae(y_test_1d, y_pred_1d)
  
# display
print("Mean absolute error : " + str(error))

accuracy_score(y_test_1d, y_pred_1d)
