# Supplementary material for: Cword2vec: a novel morphological rule-based word embedding approach for Urdu text sentiment analysis
Source: PeerJ Comput Sci. 2025 Jul 15;11:e2937. doi: 10.7717/peerj-cs.2937 (PMC12453651; doi:10.7717/peerj-cs.2937)
Supplement: Supplemental Information 2 [file peerj-cs-11-2937-s002.csv]

Plarity	Text
0	دو دن کی بارش میں سارا بھرم بہہ گیا
0	مہذب دنیا میں حکومتیں اپنی پالیسیوں اور کار کردگی سے چلتی ہیں لیکن ہمارے ہاں حکومتوں کا سارا زور کار کردگی کے بجائے بھرم بازی پر ہوتا ہے
0	خوش کن وعدے ،لمبے چوڑے بیانات اور لیپا پوتی حکومتی عرصہ گزارنے کے لئے کافی ہوتی ہیں
0	اگر کوئی آفت سر پر آجائے تو پچھلی حکومتوں کو کوس کر وقت گزار لیا جاتا ہے
0	یہی کچھ اس بار بھی ہوا جب دو دنوں کی بارش نے ملک کے اکثر علاقوں کو بلکہ بڑے بڑے شہروں کو تالاب میں تبدیل کر دیا
0	چند روز قبل لاہور کو تالاب میں تبدیل ہوتے دیکھا اور اب گذشتہ دو روز کی بارشوں نے کراچی کو بھی تالاب میں تبدیل کر دیا۔
0	نکاسی آب کے ناقص انتظامات، برساتی نالوں میں کچرا اور نا جائز تجاوزات کی بھرمار کے باعث شہر کا انفرااسٹرکچر چند گھنٹوں کی بارش کا بوجھ نہ اٹھا سکا۔
1	سڑکوں کا پانی گھروں میں داخل ہو گیا۔
0	شہریوں کی املاک کو نقصان پہنچا، قیمتی جانیں بھی ضائع ہوئیں۔
0	بجلی کی فراہمی میں تعطل پیدا ہوا جس سے روزہ داروں کی مشکلات میں اور بھی اضافہ ہو گیا۔
0	لوگ اپنے دفاتر نہ پہنچ سکے۔
0	شہری زندگی مکمل طور پر مفلوج ہو کر رہ گئی۔
0	انتظامیہ کا کہنا ہے کہ کیر تھر سے اور تھڈو ڈیم ٹوٹنے سے پانی کا ریلہ کراچی میں داخل ہوا
0	ملحقہ آبادیاں زیر آب آ گئیں لیکن سوال اپنی جگہ قائم ہے کہ شہرکا اپنا نکاسی آب کا نظام کیوں بوقت ضرورت مفلوج تھا؟
0	انتظامیہ کیوں مون سون کی بارشوں کے سسٹم سے بے خبر رہی
0	کیوں زیر آب آنے والی آبادیوں کو بر وقت وارننگ اور ریلیف فراہم نہ کیا جاسکا؟
0	صوبائی انتظامیہ نے خاموش تماشائی کا کردار ادا کیا
1	شہریوں نے اپنی مصیبتوں کا مداوا اپنی مدد آپ کے تحت کیا
0	سیاسی مخاصمت اور مخالفت میں دئیے گئے بیانات سے کسی طورشہریوں کی مصیبتیں کم نہیں ہو سکتیں۔
1	بہتر یہی ہے کہ صوبائی حکومت معاملے کی اہمیت کو سمجھے اور اپنے اصل کام کی طرف زیادہ توجہ دے۔
1	مون سون کا موسم ابھی باقی ہے چنانچہ سندھ کے تمام شہروں میں انتظا میہ کو ریڈ الرٹ رکھا جائے۔
1	شہریوں کی جان و مال کی سلامتی اور انہیں بنیادی سہولتوں کی فراہمی ہی حکومتوں کا اصل کام ہو تا ہے۔
1	بیٹیوں کی شخصیت سازی میں باپ کا کردار۔
1	بیٹیوں کی شخصیت سازی میں ماوٴں کے مقابلے میں باپ کا زیادہ اثر دکھائی دیتا ہے
1	باپ کا رویہ بیٹی کے طرز عمل پر حاوی رہتا ہے
1	ایسے مرد جو گھریلو کام کاج میں زیادہ وقت دیتے ہیں ان کی بیٹیاں گھر سے باہر کام کرتے وقت زیادہ پراعتماد طریقے سے اپنے فرائض کو پورا کرتی ہیں۔
1	انہیں کسی قسم کے صنفی مسائل کا سامنا بھی نہیں کرنا پڑتا
1	وہ اپنے دفاتر میں پر عزم دکھائی دیتی ہیں، ان کاوژن انتہائی زیادہ بلند ہوتا ہے اور ان کی صنفی معاملات میں زیادہ دلچسپی نہیں ہوتی
0	تاہم ایسے باپ جوروایتی خیالات کے حامل ہیں، گھر کے امور میں زیادہ دلچسپی کا مظاہرہ نہیں کرتے۔
0	بیٹے یا بیٹی سے برتاوٴ میں بھی یکساں سلوک نہیں کرتے اور سمجھتے ہیں کہ بیٹی کو گھر کے اندر ہی گڑیوں اور باربی ڈول سے کھیلنا چاہیے۔
0	اسے گلابی ملبوس تک ہی محدود رہنا چاہیے تو ان کی بیٹیوں کوباہر کی دنیا میں کافی مسائل کا سامنا کرنا پڑتا ہے ، صنفی مسائل کا بھی شکار ہوتی ہیں۔
0	وہ زیادہ تر بیرونی دنیا سے کٹی رہتی ہیں۔
0	انہیں مردوں کے درمیان کام کرتے ہوئے بھی کئی مشکل کا سامنا کرنا پڑتا ہے۔
1	حالیہ تحقیق سے ظاہر ہوتا ہے کہ بچے کے رویے پر باپ کی ذہنی حالت اثر انداز ہوتی ہے
1	دوستانہ برتاوٴ اور گھریلو امور میں عمل دخل کرنے والے والد بیٹی کی شخصیت پر زیادہ اثر انداز ہوتے ہیں۔
1	اس سے قبل تحقیق میں بھی کہا گیا تھا کہ بچوں کی شخصیت سازی پر باپ کا زیادہ اثر ہوتا ہے
1	اکثر عورتیں گھریلو کام کاج میں اور مرد باہر کے کاموں میں مصروف رہتے ہیں
1	بچے کی اوائل عمری میں ماں کی شخصیت کا ان پر زیادہ اثر ہوتا ہے جبکہ بیٹیوں کی بلوغت کی زندگی میں باپ کا زیادہ اثر دیکھا گیا ہے
1	بیٹیوں کی نسبت بیٹے باپ کی شخصیت کو اپنے اوپر حاوی نہیں ہونے دیتے
1	سائنسدان کہتے ہیں کہ بیٹیاں باپ کی شخصیت سے بہت اثر لیتی ہیں کیونکہ وہ گھر میں اسے سب سے اعلیٰ اتھارٹی اور اپنی زندگی کارول ماڈل سمجھتی ہیں۔
1	اپنی شخصیت میں بہتری کے اہم نکات بیٹیاں اپنے باپ سے ہی سیکھتی اور سمجھتی ہیں کہ ایک لڑکی کو کسی طرح کا طرز عمل اختیار کرنا چاہیے۔
1	وہ اپنے باپ کی زندگی کی مثال سامنے رکھتی ہیں جن سے خواتین متاثر ہوتیں ہیں
0	تحقیق میں یہ بھی بتایا گیا کہ جو خواتین نوکری کرتی ہیں ان پر گھر کا بوجھ مردوں کی نسبت پھر بھی زیادہ ہوتا ہے
1	بچے کے ساتھ کھیلنے یا سکھانے کے عمل میں باپ ہمیشہ دھیما اور مثبت رویہ رکھتے ہیں جب کہ ماؤں کا رویہ معاون اور حکم دینے والا ہوتاہے۔
1	بیٹیوں کے رویے کی پختگی میں باپ کا کردار ماں کے مقابلے میں بہت اہم ہے۔
1	باپ کارویہ اس بات کی عکاسی کرتا ہے کہ ان کی بیٹی کس طرح کے کھیلوں میں دلچسپی لیتی ہے۔
1	جو بیٹیاں باپ سے متاثرہ ہوتی ہیں وہ ٹرانسفارمر کے کھلونے کو باربی ڈول سمجھ کر کھیلتی ہیں۔
1	ہفتے میں دو چھٹیوں کا فائدہ یا نقصان
1	چاہے گھڑیاں آگے کرو یا پیچھے کرو، بجلی کی لوڈ شیڈنگ کرو یا گیس کا ناغہ کرو۔
0	جب تک مسئلے کا مستقل حل تلاش نہیں کریں گے ایسی نو ٹنکیاں دیکھنے کو ملتی رہیں گی ۔
1	جس میں تازہ اضافہ حکومت کی طرف سے ایک بار پھر ہفتے میں دو چھٹیاں کرنے کا اعلان ہے۔
1	جس کا مقصد توانائی کی بچت بتایا جا رہا ہے۔
1	توانائی کی بچت اچھی بات ہے ضرور کرنی چاہئے بلکہ سب کو کرنی چاہئے۔
0	یہ وقت کا تقاضہ اور ضرورت ہے لیکن کام کرنے کے لئے اگر حکومت اٹکل پچو طریقے استعمال کرے ۔
0	کسی سے کسی سطح پر مشاورت نہ کرے ۔
0	صوبائی حکومتوں سے مشاورت تک نہ ہو۔
0	دکانداروں اور تاجروں کو اعتماد میں نہ لے ان کی ضروریات اور کاروباری تقاضوں سے صرف نظر کرے۔
0	تو ایسا حکومتی قدم عوام کی زبان میں صرف ٹائم پاس ہی کہلائے گا
0	حکومت سرکاری اداروں ، شاپنگ سینٹروں اور شادی گھروں سے بجلی چھین کر یعنی بجلی کی بچت کراکے عوام کو بجلی دینا چاہتی ہے ۔
1	خبر یہ آئی ہے کہ وفاقی کابینہ نے اس اقدام کی منظوری دے دی ہے۔
0	وفاقی کابینہ کا موقف معذرت کے ساتھ شاید کچھ غور و فکر کے بعد اس طرح کا ہوگا۔
0	اس ملک میں جہاں بجلی کی کمی اہم مسئلہ ہے وہیں آبادی میں ہوش ربا اضافہ بھی کچھ کم مسئلہ نہیں۔
1	شاپنگ سینٹرز اور شادی ہال آبادی میں اضافے میں بالواسطہ کردار ادا کرتے ہیں۔
1	ان کی سرگرمیوں پر حکومت کو تشویش ہونا لازمی ہے اب اگر حکومت نے ایکشن لیا ہے تو اس کی حمایت کرنی چاہئے۔
1	ویسے بھی جن سرکاری اداروں کو دو چھٹیاں دی گئی ہیں وہ باقی کے پانچ دن بھی کام نہیں کرتے لہٰذا معیشت پر کوئی منفی اثر نہیں ہو گا۔
1	سر شام شاپنگ سینٹرز بند ہونے سے وہاں پولیس کی نفری کی ضرورت نہیں ہو گی۔
1	اس نفری کو وزرا کی مزید حفاظت پر مامور کیا جا سکتا ہے۔
1	دو چھٹیوں سے سرکاری اداروں میں کرپشن میں بھی کمی آ ئے گی جس کا خیر مقدم کیا جانا اہئے۔
1	یہ گڈ گورنیس کی طرف اہم قدم ہے جسے سراہنا جانا چاہئے۔
1	دو چھٹیوں کی وجہ سے بچے تعلیم پر زیادہ اور ٹی وی پر کم توجہ دیں گے جس سے تعلیمی معیار بہتر ہوگا ۔
1	دو چھٹیوں کی وجہ سے سڑکوں پر پارکنگ کم ہو گی جس سے ٹریفک کی روانی پر مثبت اثر ہوگا ۔
1	لوگوں کا وقت اور ایندھن بچے گا اس کا معیشت پر خوشگوار اثر ہو گا۔
1	دس بجے شادی ہال بند ہونیسے لوگ گھر جا کر جلدی بستروں میں سونے چلے جائینگے تو یقینا انگریزی محاورے کے عین مطابق صبح جلدی اٹھینگے۔
1	اس سے وہ خود بخود صحتمند، دولتمند اور عقلمند ہو جائیں گے ، قوم کو اور کیا چاہئے “۔
1	یہ تو شاید وفاقی کابینہ کا انداز فکر ہو گا لیکن زمینی حقائق تو کچھ اور ہی کہانی سناتے ہیں۔
0	بازار اورشاپنگ سینٹرز چھ بجے بند کرنے کا فیصلہ کرتے وقت ان نوجوانوں کی یاد کیوں نہیں آئی جو اپنے تعلیمی اخراجات پورے کرنے کیلئے دکانوں میں شام کو جز وقتی ملازمتیں کرتے ہیں۔
0	کم آمدنی والے نجی اداروں کے ملازمین جو اپنے گھر والوں کی کفالت کے لئے شام کے وقت مصروف شاپنگ سینٹرز اور بازاروں میں چھوٹی دکانیں یا ٹھیلے لگاتے ہیں۔
1	عوامی حکومت نے ان کے مفادات کے لئے کیا انتظام کیا؟
0	کیا یہ ہزاروں لاکھوں افراد چھ بجے شام گھر بیٹھ کر اپنا پیٹ پیٹیں یا اپنا سر پیٹیں؟
1	کیا حکومت نے ایسے اعداد و شمار حاصل کئے کہ کس وقت شاپنگ سینٹرز میں گاہگ زیادہ آتے ہیں اور کس وقت بزنس زیادہ ہوتا ہے؟
1	کیا حکومت کے پاس ایسے اعداد و شمار ہیں کہ کس سیکٹرز کے لوگ کس اوقات میں کتنی بجلی استعمال کرتے ہیں؟
0	یقینا نہیں تو ایسے اندھے اقدامات سے ملک کی، عوام کی اور معیشت کی کیا خدمت ہو گی؟قینا نہیں تو ایسے اندھے اقدامات سے ملک کی، عوام کی اور معیشت کی کیا خدمت ہو گی؟
0	یایسے اقدامات سے کیا معیشت کا پہلے سے ہوا ستیاناس ، سوا ستیاناس نہیں ہوگا
1	ایسا کرکے معیشت ترقی کرے گی ؟
0	تاجروں اور تو اور دو صوبوں نے بھی اس فیصلے سے اختلاف کیا ہے اور عمل درآمد سے معذرت کی ہے۔
1	نظر تو یہی آتا ہے کہ کچھ عرصے بعد ہفتے میں دو دن چھٹی کی ضرورت نہیں رہے گی کیونکہ اس کے بعد ہفتے میں سات دن کاروبار کی چھٹی ہی چھٹی رہے گی۔
0	انٹرنیٹ ٹیررازم … ایک نیا چیلنج
1	انٹرنیٹ ہماری روزمرہ کی زندگی کا ایک اہم حصہ بنتا جارہا ہے۔
1	یہ معاشروں اور افراد کی زندگیوں کو آسان بنانے کا بھی ذریعہ ہے۔
1	وہ اسے ڈیٹا محفوظ کرنے، پیغامات بھیجنے اور وصول کرنے، ڈیزائننگ، ایڈیٹنگ اور زندگی کے تقریباً تمام پہلوؤں میں استعمال کرتے ہیں۔
0	انٹرنیٹ کے اس زبردست کردار نے مجرموں اور دہشت گردوں کی حوصلہ افزائی کی کہ وہ اسے دہشت گردی کے آلے کے طور پر اپنے اہداف کو نشانہ بنانے کیلئے استعمال کریں۔
0	انٹرنیٹ کئی طریقوں سے دہشت گردی کی سرگرمیوں کے لئے ایک آئیڈیل میدان بنتا جارہا ہے۔
0	انٹرنیٹ مختلف دہشت گرد تنظیموں کے مابین بہترین رابطہ ہے۔
0	جسے وہ نفرت اور تشدد کے پیغامات کو پھیلانے اور اپنے ہمدردوں کے ساتھ بات چیت کیلئے استعمال کرتے ہیں۔
0	اور کسی کی نظر میں آئے بغیر اپنی سرگرمیاں جاری رکھتے ہیں۔
0	دہشت گرد تنظیمیں انٹرنیٹ کو فنڈ ریزنگ کے لئے استعمال کرتی ہیں۔
1	اس مقصد کے لئے خصوصی طور پر بنائے گئے چیٹ رومز میں عطیات کی اپیل بھی کی جاتی ہے۔
0	دہشت گرد اسے اپنے حامیوں کو بھرتی اور متحرک کرنے کے لئے استعمال کرتے ہیں۔
0	ا س سائبر ورلڈ میں درجنوں ایسی ویب سائٹس موجودہیں جہاں مفت اور باآسانی کیمیائی اور دھماکا خیز مواد سے ہتھیار بنانے کے بارے میں معلومات موجود ہیں۔
0	دہشت گردوں کی ویب سائٹس پر دہشت گردی کے نظریات کے فروغ کیلئے بے شمار مواد، کتابوں، ویڈیو، آڈیو کی صورت میں موجودگی،مخصوص اہداف کو نشانہ بنانے کیلئے نقشوں اور دوسری ٹیکنالوجی کا باآسانی استعمال دہشت گردی کو فروغ دینے کا سبب بن رہا ہے ۔
0	ا نٹرنیٹ نے جرائم پیشہ افراد کو چوری کے نئے طریقے سکھائے۔
0	آن لائن مجرم عام شہریوں کی شناخت چوری کرکے ان کے اکاؤنٹس کو خالی کردیتے ہیں۔
0	مختلف فرموں سے رقم ہتھیا لیتے ہیں اور مختلف اداروں سے جعل سازی کرتے ہیں۔
0	ان کی وجہ سے ہر سال عالمی معیشت کو ایک بہت بڑا نقصان اٹھانا پڑتا ہے۔
0	اسی طرح مختلف ہیکرز مختلف ممالک کے ڈیفنس سے متعلق سسٹم نیٹ ورک تک جانے کی کوشش کرتے ہیں۔
0	الیکٹرانک طریقہ دہشت گردی جدید معاشروں کیلئے سب سے بڑا خطرہ بنتا جارہا ہے۔
1	انٹرنیٹ نے ہی دنیا بھر کے لوگوں کو گلوبل پلیٹ فارم مہیا کیا اس کے صحیح استعمال کے ساتھ اس کاغلط استعمال بھی بڑھتا گیا ۔
1	جرم کی اس بین الاقوامی قسم سے نمٹنے کیلئے ذاتی ‘ علاقائی‘ ملکی سطح کے ساتھ ساتھ بین الاقوامی سطح پر بھی بہت کچھ کیا جانا چاہئے۔
1	انٹرنیٹ دہشت گردی سے متعلق متفقہ بین الاقوامی اقدام کی ضرورت ہے چونکہ یہ خطرہ عالمی نوعیت کا ہے اس لئے ایک اجتماعی ردعمل کی بھی ضرورت ہے۔
1	ہائر ایجوکیشن کمیشن کی صوبوں کو منتقلی؟
1	حکومت نے ہائر ایجوکیشن کمیشن کی صوبوں کو منتقل کرنے کی تیاریاں مکمل کر لی ہیں۔
1	ایچ ای سی کے ذرائع کا کہنا ہے کہ اسے منتقل نہیں کیا جا رہا بلکہ تقسیم کیا جا رہا اور اس کے اہم امور مختلف وفاقی وزارتوں کو سونپ دیئے جائیں گے۔
0	ادھر حکومت کے اس فیصلے کے بعد امریکا نے ایچ ای سی کو دی جانے والی 25 کروڑ ڈالر کی امداد روک لی ہے۔
0	ڈاکٹر جاوید لغاری کے مطابق اس غیریقینی صورتحال کی وجہ سے عالمی بنک نے بھی 350 ملین ڈالرز روکنے کا عندیہ دیا ہے۔
0	عام تاثر یہ ہے کہ حکومت بڑی تعداد میں قومی و صوبائی اسمبلیوں کے منتخب ارکان کی جعلی ڈگریوں کے خلاف تحقیقات کوبرداشت نہیں کر پائی جس میں ایچ ای سی نے اہم کردار ادا کیا۔
0	محض سیاسی اور جماعتی مفاد کی خاطر ایک اہم تعلیمی ادارے اور قومی مفاد کو پس پشت ڈال دینا درست اقدام ہے؟
0	کیا اس اقدام سے تعلیم کے فروغ کیلئے کوششوں کی حوصلہ شکنی اور جعلی ڈگریوں کے ذریعے ملک و قوم کو بدنام کرنے والوں کی حوصلہ افزائی نہیں ہو گی؟
0	معروف ماہر تعلیم پروفیسر ڈاکٹر عطاء الرحمن نے ہائیر ایجوکیشن کمیشن کو تحلیل کرنے کے حکومتی فیصلے کو زلزلے سے تشبیہ دیتے ہوئے کہا کہ اس فیصلے سے اعلیٰ تعلیم کو تباہ کر کے اس کا وہی حال کیا جارہا ہے جو اس وقت اسکول اور کالجز کا ہے۔
0	حکومت کے اس اقدام سے یہ تاثر کھل کر سامنے آ گیا ہے کہ وہ ملک سے جہالت، ناخواندگی کے خاتمے اور اعلیٰ تعلیم کے حصول کے لئے مستحق اور ذہین طلباء اور بیرون ملک اعلیٰ تعلیم کے حصول کیلئے اساتذہ کو دی جانے والی مراعات اور مالی امداد کو برداشت کرنے کے لئے تیار نہیں ۔
1	ورنہ ایک ایسا ادارہ جس نے ملک میں اعلیٰ تعلیم کو فروغ دینے اور ملک میں متعدد یونیورسٹیوں کے قیام میں اہم کردار ادا کیا اور اساتذہ کیلئے مالی مراعات میں اضافہ کر کے انہیں سکون و اطمینان کے ساتھ پیشہ ورانہ ذمہ داریاں ادا کرنے کا موقع دیا اسے ختم کرنے کا کیا جواز ہے؟
0	ہائرایجوکیشن کمیشن ملازمین حکومتی اقدام کے خلاف سراپا احتجاج ہیں اور اسے غیر آئینی اور غیرقانونی قرار دیا ہے۔
1	کیا مصری عوام جیت گئے؟
1	قاہرہ میں عوامی انقلاب کامیاب ہوگیا ہے۔
0	کل رات تک صدر نے جو اعلان کردیا تھا کہ وہ جانے والا نہیں ہے اس نے چوبیس گھنٹے کے دوران ہی اعلان کردیا کہ وہ اقتدار چھوڑ رہا ہے۔
1	18دن میں انقلاب کامیاب ہوگیا۔
0	امریکا اور مغرب کا سب سے بڑا کھونٹا اکھڑ گیا۔
1	انقلاب مصر کی پشت پر اسلام پسند بھی ہیں، اخوان المسلمون بھی ہیں۔
0	وہ تنظیمیں جس پر مصر میں پابندی تھی اور جس کا نام لینا بھی مصر میں جرم تھا۔
1	مصر کے عوام نے اپنی تقدیر خود بدلنے کا فیصلہ کیا اور مصر کے نوجوانوں نے آگے بڑھ کر اپنے فیصلے خود کئے۔
1	انہوں نے انٹرنیٹ، فیس بک، ٹوئٹر کا استعمال کیا اور فیصلہ کیا کہ وہ اپنے گھروں کو واپس نہیں جائیں گے جب تک مصر کی تقدیر کو نہیں بدل دیا جائے گا۔
1	جرمنی نے مصر کے صدر کو پناہ دینے کی پیشکش کردی ہے۔
1	عرب لیگ کے رکن دو ممالک تیوس اور مصر میں انقلاب آچکا ہے۔
1	مصر اب اس راہ پر چل رہا ہے جس کا مطلب ہے مکمل تبدیلی یعنی عوام کی خواہشات کے مطابق مصر کو چلایا جائے گا۔
0	مغرب کے ایسے غلام کی حیثیت سے نہیں جس میں کہا جاتا تھا کہ مصر امریکا سے زیادہ امریکا کا وفادارہے۔
0	مصری عوام کو خود معلوم نہیں کہ مستقبل کا اسٹرکچر کیا ہوگا۔
1	مصر میں آنے والا ایسا انقلاب میں نے تاریخ میں کبھی نہیں دیکھا کہ اس طرح جمع ہو کر لاکھوں عوام نے ایک ڈکٹیٹر کو نکالا۔
1	ہر انقلاب کا کوئی نہ کوئی لیڈر ہوتا ہے لیکن یہ واحد انقلاب ہے جو بغیر کسی لیڈر کے کامیاب ہوا ہے۔
1	خواتین کی ڈرائیونگ۔
1	اگر آپ کسی تنگ پارکنگ میں کھڑے ہوں اور اچانک کوئی گاڑی نمودار ہو کر چھوٹی سی جگہ میں بھی کسی گاڑی کو نقصان پہنچائے بغیر بہترین طریقے سے پارک ہوجائے تو فوراً یقین کرلیجئے گا کہ اِسے کوئی مرد چلا رہا ہے۔
1	لیکن اگر گاڑی دو تین دفعہ آگے پیچھے ہوکر پارکنگ میں جگہ بنائے تو پھر بھی یقیناًاسے کوئی مرد ہی چلا رہا ہوگا۔
1	تاہم اگرآنے والی گاڑی آپ کی گاڑی کے پیچھے پارک ہوجائے توالحمدللہ پھر بھی اسے کوئی مرد ہی چلا رہا ہوگا۔
0	خاتون کا شائبہ تو اُس وقت ہونا چاہیے جب پارکنگ کی ڈھیر ساری جگہ ہو لیکن آنے والی گاڑی سیدھی آپ کی گاڑی میں جاگھسے۔
0	خواتین کی یہ خواہش ہوتی ہے کہ جب وہ گاڑی چلا رہی ہوں تو ساری ٹریفک وفات پا جائے۔
0	یہ ون وے کی خلاف ورزی کرتے ہوئے غلط رخ پر بھی گاڑی چلا رہی ہوں تو سامنے سے آنے والوں کو کوسنے دیے جاتی ہیں کہ کم بخت سب کے سب غلط آرہے ہیں۔
1	مردکو جب تک گاڑی ریورس نہ کرنی آجائے وہ سمجھتا ہے کہ اسے ابھی گاڑی نہیں چلانی آتی ۔
1	خواتین صرف دروازہ کھولنا ہی سیکھ جائیں تو انہیں کامل یقین ہوجاتاہے کہ اب وہ ڈرائیونگ سیکھ گئی ہیں۔
1	جن خواتین کو ڈرائیونگ نہیں آتی وہ بھی چلتی گاڑی میں حتی المقدوراپنا احساس دلاتی رہتی ہیں۔
1	بعض اوقات تو شوہر گاڑی ریورس کر رہا ہو تو ساتھ بیٹھی بیگم اچانک بیک مرر کا رخ اپنی طرف کر کے لپ اسٹک ٹھیک کرنے لگ جاتی ہے ۔
0	چیخ تب مارتی ہے جب آدھی گاڑی گندے نالے میں جاگرتی ہے۔
1	کئی خواتین تو گھر سے گاڑی لے کے نکلیں تو گھر والے باقی شہر کی سلامتی کی دعا کرنے لگتے ہیں۔
0	شادی شدہ خواتین کی ڈرائیونگ سب سے خطرناک ہوتی ہے۔
1	یہ ٹریفک کے اشارے پر رک بھی جائیں توہینڈ بریک لگانے کی بجائے بیک گیئر لگا کے اطمینان سے ببل گم چباتی رہتی ہیں۔
0	نتیجتاً اشارہ کھلتے ہی فل ریس دیتی ہیں اور پیچھے کھڑا بیچارہ سکوٹر والا رگڑا جاتاہے۔
0	سارا قصور اِن کا اپنا ہوتاہے لیکن اپنے پروں پہ پانی نہیں پڑنے دیتیں۔
0	الٹا غریب سکوٹر والے پر چڑھ دوڑتی ہیں’’بدتمیز‘ کمینے‘ شرم نہیں آتی خاتون کی گاڑی کے پیچھے سکوٹرلگاتے ہوئے‘‘۔
1	ہماری ایک کولیگ بھی ایسے ہی گاڑی ڈرائیور کرتی تھیں اور ان کے گھر والے بڑے فخر سے بتایا کرتے تھے کہ ہماری بیٹی کئی دفعہ گاڑی صحیح سلامت بھی واپس لاچکی ہے۔
1	اس کے گھر والوں نے اس کے لیے خصوصی طور پر ایک ڈرائیور رکھا ہوا ہے جسے گاڑی تو نہیں چلانی آتی تاہم وہ بی بی جی کے ساتھ ضرور بیٹھتاہے تاکہ ہر وقوعے کا آنکھوں دیکھا حال بیان کرسکے۔
0	میں کئی ایسی خواتین کو جانتا ہوں جو ڈیڑھ سو میٹر کا سفر ہینڈ بریک کھینچے ہی طے کرجاتی ہیں اور واپسی پر اپنے مکینک کو فون کر کے پوچھ رہی ہوتی ہیں کہ ’’ابھی تو کل ٹیوننگ کروائی تھی پھر گاڑی اتنی بھاری کیوں ہوگئی ہے؟‘‘۔
1	ایسی خواتین کو ہینڈ بریک نیچے کرنا اُس وقت یاد آتاہے جب ہینڈ بریک کھینچنے کی ضرورت پڑتی ہے۔
1	مرد اگر گاڑی کا انجن آئل چینج کرائے تو تاریخ لکھ کر پاس رکھ لیتا ہے اور ہر وقت میٹر پر نظریں جمائے رکھتا ہے کہ دو ہزار کلومیٹر سے زیادہ نہ ہونے پائے ۔
1	اس کے برعکس گاڑی اگر خاتون کے زیر استعمال ہو تو انجن آئل ختم ہونے کا پتا اُس وقت چلتا ہے جب خاتون بڑے جوش و خروش سے اپنے شوہر کو بتاتی ہے کہ ’’نعیم! وہ جو گاڑی کے میٹر پر ایک لائٹ کبھی نہیں جلتی تھی ناں اب وہ بھی دو تین ماہ سے بالکل ٹھیک جل رہی ہے۔‘‘
0	آپ نے بہت کم کسی خاتون کو اپنی گاڑی کاانجن آئل چینج کراتے دیکھا ہوگا‘ وجہ صرف یہ ہے کہ ایسا جب جب ہوا‘ گاڑی کرین کی مدد سے نکالنی پڑی۔
0	خواتین کی گاڑی پنکچر ہوجائے تو یہ بھی قابل دید منظر ہوتاہے‘ یہ سانحہ اگر سڑک کے عین بیچ میں پیش آجائے تویہ اطمینان سے گاڑی وہیں کھڑی کرکے گھر فون کر دیتی ہیں کہ ’’شہباز گاڑی پنکچر ہوگئی ہے ذرا فارغ ہوکے آجاؤ‘‘۔
0	اس دوران خواہ بدترین ٹریفک جام ہوجائے یہ اطمینان سے گاڑی کے اندر بیٹھی مختلف بٹنوں کو چھیڑتی رہتی ہیں کہ شائد کوئی بٹن دبانے سے خودبخودپنکچر لگ جائے۔
0	یہ منظر بھی اکثر دیکھنے میں آتا ہے کہ خواتین ٹائر پنکچر ہونے پر ڈگی کی بجائے بونٹ کھول کر بیٹھی ہوتی ہیں۔
1	گاڑی کا ٹائر بدلنا بھی خواتین پر ختم ہے۔
1	اول تو یہ خود ٹائر بدلنے کی بجائے راہ چلتے کسی بندے سے فرمائش کرتی ہیں لیکن اگر اپنے زوربازو پر ’’جیک اور پانا‘‘ نکال بھی لیں تو پہلے ٹائر کے نٹ ڈھیلے کرنے کی بجائے جیک لگا کر گاڑی کو اوپر اٹھاتی ہیں ۔
1	پھر ٹائر کھولنے کی کوشش کرتی ہیں۔
0	نتیجتاً اکثر ٹائر کھولنے کے دوران خود بھی گھوم جاتی ہیں۔
0	لڑکیاں عموماً آٹو گیئرگاڑی چلانا پسند کرتی ہیں اور پوری کوشش کرتی ہیں کہ سائڈ اور بیک مرر میں دیکھنے سے حتی الامکان پرہیز کریں۔
0	کوئی لڑکی اگر گاڑی چلاتے ہوئے دائیں طرف کا انڈیکیٹر دے تو سمجھ جائیں کہ وہ بائیں طرف مڑنا چاہ رہی ہے پھر ٹائر کھولنے کی کوشش کرتی ہیں۔
0	انہیں دن کے وقت اوورٹیک کرتے ہوئے ’’ڈمر‘‘ دینا پڑ جائے توگاڑی کی پوری ہیڈ لائٹ آن کرلیتی ہیں۔
0	راستے میں اگرکوئی گاڑی کی ہیڈ لائٹس بندکرنے کا اشارہ کرے تو اُسے بیہودہ انسان تصور کرتے ہوئے گھور کر بڑبڑانے لگتی ہیں۔
1	میں نے ایک دفعہ سیکنڈ ہینڈ گاڑی خریدنی تھی جس کی مالکہ ایک خاتون تھی اور اس نے اشتہار میں لکھا تھا کہ اس کی گاڑی میں ’’پاور سٹیرنگ‘‘ ہے۔
0	میں نے ٹرائی لینے کے لیے گاڑی سٹارٹ کی تو سٹیئرنگ کو دائیں طرف گھمانے کی کوشش میں میرا کندھا اتر گیا۔
0	میں نے بے بسی سے پوچھا کہ ’’محترمہ آپ نے تو کہا تھا کہ پاورسٹیئرنگ ہے‘‘۔
0	اٹھلا کر بولیں’’ہاں تو کیا سٹیرنگ گھماتے ہوئے پاور نہیں لگ رہی؟
0	مرد کی گاڑی کے نیچے اگر کوئی آجائے تو وہ فوراً بریک لگا لیتا ہے جبکہ خواتین یہ سوچ کر پوری گاڑی اوپر سے گذاردیتی ہیں کہ کم بخت نیچے تو آہی گیا ہے اب بریک لگانے کا کیا فائدہ؟
0	ایسی خواتین کی گاڑی کی ٹینکی پٹرول سے آدھی بھری بھی ہوئی ہو تو یہ اپنی دو انگلیوں سے میٹر پراس کا درمیانی فاصلہ ماپ کر پٹرول پمپ والے سے لڑنے لگتی ہیں کہ تین ہزار کا اتنا سا پٹرول کیوں ڈالا ہے؟
0	ان میں سے اکثر کے پاس لائسنس نہیں ہوتا‘ اور جن کے پاس ہوتا ہے ان کے پاس بھی نہیں ہوتا بلکہ گھر پڑا ہوتاہے۔
1	خواتین کا کہنا ہے کہ وہ اگر گھر چلاسکتی ہیں تو گاڑی کیوں نہیں؟
1	صحیح کہتی ہیں۔
0	اگرانہیں گھر میں بندے کا بیڑا غرق کرنے کا حق حاصل ہے تو سڑکوں پر کیوں نہیں۔
1	خواتین کی کوشش ہوتی ہے کہ وہ پوری توجہ سے گاڑی چلائیں اور ڈرائیونگ کرتے ہوئے اِدھر اُدھر مت دیکھیں۔
0	اسی لیے ہر موڑ پر گاڑی پوری ذمہ داری سے کہیں نہ کہیں ٹھوک دیتی ہیں۔
1	اس کے باوجودخواتین کی ڈرائیونگ کے دو پہلو قابل تعریف ہیں۔
0	ایک یہ کہ مرد حضرات گرمی میں بغیر اے سی کی گاڑی چلا رہے ہوں تو ان کے ہاتھ مسلسل کچھ نہ کچھ کھجانے میں مصروف رہتے ہیں۔
1	تاہم خواتین پورے تحمل سے روبوٹ بنی بیٹھی رہتی ہیں۔
1	دوسرے یہ کہ خواتین کبھی تیز رفتاری کا مظاہرہ نہیں کرتیں۔
1	خود ہی سوچئے پہلے گیئر میں گاڑی زیادہ سے زیادہ کتنی تیز چل سکتی ہے؟
1	شدت پسندی اور معاشرے پر اس کے اثرات۔
1	اب تک میں نے ممتاز مفتی کی کتاب الکھ نگری نہیں پڑھی تھی تب تک میں سوچتا تھا کہ بندے کو جو کام بھی کرنا چاہئے وہ شدت کے ساتھ کرنا چاہئے۔
1	اس کام کے کرنے میں اتنی شدت ہونی چاہئے کہ بس آپ کو ہر جگہ وہی اور وہی اور بس وہی کام نظر آنا چاہئے۔
0	کوئی معیار نہیں ہونا چاہئے بس ایسا جنون ہو کہ جو ہر وقت ہر لمحہ بس اس کام کو کرنے کا حکم دے۔
1	جس طرح الکھ نگری کے مطابق قدرت اللہ شہاب سے مل کر ممتاز مفتی کے شدت پسندی کے بارے میں خیالات تبدیل ہو گئے ۔
1	ایسے ہی الکھ نگری پڑھنے کے بعد میرے خیالات بھی تبدیل ہو گئے کیونکہ جب میں نے اس کتاب کو پڑھا تھا تب میں نے شدت پسندی پر بہت سوچا۔
1	مختلف حوالوں سے جائزہ لیا۔
0	میرے خیال میں شدت پسندی زندگی کے ہر میدان میں آخر کار نقصان ہی دیتی ہے۔
1	ہو سکتا ہے میری سوچ غلط ہو لیکن فی الحال میں کچھ ایسا ہی سوچتا ہوں۔
0	ہو سکتا ہے کہ شدت پسندی کہیں پر فائدہ بھی دیتی ہو لیکن میری نظر میں ”عام طور“ پر اس کے فائدے سے زیادہ نقصانات ہیں۔
0	جب ہم کسی کام (چاہے کام اچھا ہی کیوں نہ ہو) کے معاملے میں شدت پسند بنتے ہیں تو ہمارا مقصد صرف وہی ایک کام بن کر رہ جاتا ہے۔
1	ہمارے دماغ پر وہی کام سوار ہو جاتا ہے تو ہمیں دنیا کا سب سے اچھا کام وہی لگنے لگتا ہے۔
0	بس پھر یہاں سے نقصانات شروع ہو جاتے ہیں۔
0	جب ایک ہی کام کا بھوت ہم پر سوار ہوتا ہے تو پھر ہم دیگر فرائض کو نظر انداز کرنا شروع کر دیتے ہیں۔
0	اس شدت پسندی کے بھوت کی وجہ سے ہمارا دل کرتا ہے کہ باقی لوگ بھی ہماری طرح دیگر کام چھوڑ کر یہی کام کریں جو ہم کر رہے ہیں۔
0	اصل ماحول تب خراب ہوتا ہے جب ہماری ٹکر کسی دوسرے اچھے کام کے شدت پسند سے ہوتی ہے۔
0	ہم پر ہمارے کام کا بھوت سوار ہوتا ہے تو دوسرے پر اس کے کام کا۔
1	ہم اسے اپنی طرف لانے کی کوشش کرتے ہیں تو وہ ہمیں اپنی طرف کھینچتا ہے۔
1	ہم کہتے ہیں ہمارا کام دنیا کا سب سے افضل کام ہے اور وہ کہتا ہے کہ میرا کام ہی اصل انسانیت ہے۔
0	بس پھر یہ کھینچا تانی، ضد میں تبدیل ہوتی ہے۔
0	ضد سے تھوڑا بڑھتی ہے تو انا کا مسئلہ آ جاتا ہے کہ اگر ہم نے ہار مان لی تو لوگ کیا کہیں گے۔
0	انا کو بچاتے بچاتے دوسرے کو دشمن سمجھنے لگتے ہیں اور پھر میدان جنگ سج جاتا ہے۔
0	یوں جنگ میں سب جائز قرار پاتا ہے تو دوسرے کو زیر کرنے کے لئے ہر قسم کے ہتھکنڈے استعمال ہوتے ہیں اور تمام حدیں عبور ہو جاتی ہیں۔
0	خاص طور پر جب یہ شدت پسندی نظریات میں آتی ہے تو پھر بے شمار نقصانات کرتی ہے۔
0	کئی دفعہ ہم شدت پسند ہوتے ہیں تو مخالفت میں بھی شدت پسند پیدا کر دیتے ہیں۔
0	فرض کریں میں اردو کے ساتھ لگاؤ میں شدت پسند بنتا ہوں تو ایک وقت آئے گا جب میں دوسری زبانوں فرض کر لیتے ہیں کہ انگلش سے نفرت کرنے لگوں گا اور چاہوں گا کہ لوگ انگلش مکمل چھوڑ دیں اور صرف اردو کی طرف ہی آ جائیں۔
0	بلکہ اگر میری شدت پسندی حدوں کو چھوئے گی تو میں یہاں تک سوچ جاؤں گا کہ جن کی مادری زبان انگلش ہے وہ بھی اردو کی طرف آ جائیں۔
0	ان حالات میں جب میں شدت پسندی پر اترے ہوئے انگلش کی مخالفت کر رہا ہوں گا تو جو لوگ انگلش کی طرف رغبت رکھتے ہیں پہلے وہ مجھے روکنے کی کوشش کریں گے۔
0	جب میں باز نہیں آؤں گا تو وہ تھوڑی سختی سے روکیں گے ۔
0	اس طرح کرتے کرتے وہ میری اور میرے نظریات کی مخالفت میں اردو کی بھی مخالفت شروع کر دیں۔
0	میں ان سے چڑوں گا اور وہ مجھ سے چڑیں گے۔
0	میں اپنی طاقت کے مطابق مخالفت کروں تو وہ اپنی طاقت کے مطابق کریں گے۔
0	یوں میری شدت پسندی کی مخالفت میں شدت پسندی وجود میں آئے گی اور مفت میں نقصان دو زبانوں کا ہو جائے گا۔
0	بے شک میرا اردو سے لگاؤ اپنی جگہ درست ہو لیکن میری شدت پسندی اس درست کو بھی غلط کر دے گی۔
0	یوں میں اردو کا فائدہ کرتے کرتے نقصان زیادہ کر جاؤں گا۔
0	بالکل اسی طرح لوگ مذہب، قوم اور علاقہ وغیرہ کی محبت جو کہ ایک فطرتی عمل ہے سے آگے بڑھتے بڑھتے شدت پسندی پر اتر آتے ہیں ۔
0	پھر ایسا میدان جنگ سجتا ہے کہ جس میں لڑائی تو ہوتی ہے لیکن اپنے ہی مذہب، اپنی ہی قوم اور اپنے ہی علاقہ کا نقصان تک کر دیتے ہیں۔
1	اس میں کوئی شک نہیں کہ کچھ لوگوں کا فطرتی طور پر رحجان کسی خاص شعبہ کی طرف ہوتا ہے۔
1	ٹھیک ہے آپ کا رحجان جس طرف ہے آپ وہ کام کریں۔
1	خوش اسلوبی سے کریں بس اپنے اندر شدت پسندی نہ لائیں۔
1	میانہ روی کا مظاہرہ کریں کیونکہ شدت پسندی انسان کو ان حدوں تک لے جاتی ہے جہاں پر انسان کو صرف اپنا کام ہی اچھا نظر آتا ہے اور باقی دنیا فضول لگتی ہے۔
1	شدت پسندی سے بچیں۔
1	میانہ روی کا مظاہرہ کریں۔
1	زندگی میں ایک سیدھا سا اصول بنائیں کہ بے شک آپ کا خدا سچا ہے اور دوسرے کا خدا جھوٹا ہے لیکن دوسرے کے خدا کو جھوٹا ثابت کرنے کی کوشش نہ کریں بلکہ اپنے خدا کی سچائی ثابت کریں۔
1	کیونکہ اگر آپ نے دوسرے کے خدا کو جھوٹا ثابت کر بھی دیا تو آپ کا خدا تو وہیں کا وہیں ہے اور اس کی سچائی ابھی ثابت کرنا باقی ہے جبکہ اگر آپ اپنے ایک خدا کی سچائی ثابت کر دیں گے تو باقی سارے خدا پھر۔
0	مقصد برائی لیکن وہ مخلص ہیں۔
0	ہمارے معاشرے کی اکثریت نظام کی خرابی کا سہرا حکمرانوں کے سر سجاتے ہیں۔
0	ٹھیک ہے ہمارے حکمران بھی ”ہماری“ طرح خراب ہیں۔
1	بالکل ایسا ہی ہے جی ”ہماری طرح“حکمران نہ تو کسی دوسرے سیارے سے آئے ہیں اور نہ ہی کوئی دوسری مخلوق ہیں۔
1	وہ بھی ہمارے ہی ”لگدے لائی دے“ ہیں۔
1	کبھی ہم نے غور کیا کہ اگر حکمران ٹھیک نہیں تو ہم کتنے ٹھیک ہیں؟
0	آج چھوٹی سی بات ہو ہم سفارش کروانے اور رشوت دینے کے لئے سب سے آگے ہوتے ہیں۔
1	یوں سفارش منظور کرنے والے اور رشوت لینے والے بھی تو اسی معاشرے کا حصہ ہیں۔
1	بلکہ میں تو کہوں گا وہ ہم سے بہتر کام کرنے والے اور اپنے مقصد کو حاصل کرنے کی جدوجہد کرنے والے ہیں۔
1	آپ خود سوچو! ان خراب حکمرانوں سے نجات حاصل کرنے یا نظام کی بہتری کے لئے ہم نے ان کا مقابلہ کرنے یا اچھائی کے لئے کیا کیا؟
0	ہم بڑی آسانی سے حکمرانوں کو قصوروار کہہ کر پھر اپنی دنیا میں مست ہو جاتے ہیں۔
0	تھوڑا سا سوچو! یہی ہمارے حکمران جنہیں ہم نالائق کہتے ہیں لیکن وہ اپنے کام اور مقصد کے لئے ہم سے زیادہ محنت کرتے ہیں۔
0	اب ان کا کام اور مقصد ہی برائی کرنا ہے تو وہ برائی کرنے کے لئے کیا کیا نہیں کرتے۔
0	بچپن سے لے کر مرنے تک دشمن کے ڈر اور خوف میں رہتے ہیں۔
1	میڈیا سے بچتے بچاتے اپنا کام کرتے ہیں۔
1	کئی کئی سال جیلوں میں گذارتے ہیں۔
0	اپنے مقصد کے لئے اپنے رشتہ داروں کو گنواتے ہیں۔
0	سوچ سوچ کر پلان بناتے ہوئے پاگل ہو جاتے ہیں۔
1	راتوں کو جاگ جاگ کر میٹنگز کرتے ہیں۔
1	اپنے مقصد کے لئے دن رات لوگوں سے ملتے ہیں۔
1	کسی کو توڑتے ہیں تو کسی کو اپنے ساتھ جوڑتے ہیں۔
1	اپنے مقصد کے لئے انہوں نے ایک منظم گروہ تیار کر رکھا ہے۔
1	ایک مرتا ہے تو اس کا بیٹا، بیٹی یا دیگر کوئی وارث اس کی جگہ لے کر اپنے کام کو مزید آگے بڑھاتا ہے۔
1	سال ہو گئے لیکن ان کی جدوجہد آج بھی جاری ہے۔
0	اپنے جیسوں کا بڑا برا انجام دیکھ کر بھی ان کی ہمت میں کمی نہیں آئی۔
1	بے شک ان کا مقصد برائی ہے لیکن وہ اپنے مقصد کے ساتھ مخلص ضرور ہیں۔
1	شاید آپ کو میری باتیں عجیب لگیں لیکن اچھے یا برے مقصد سے بالا تر ہو کر کبھی کسی سیاست دان کی زندگی کا تھوڑا قریب سے تجزیہ کیجئے گا۔
1	پھر آپ کو پتہ چلے گا کہ وہ اپنے مقصد کے لئے کتنی محنت اور کیسی کیسی قربانی دیتے ہیں۔
1	تب آپ کو پتہ چلے گا کہ دوسری طرف ہم جیسی عوام کتنے پانی میں ہے۔
1	ہم نے ان کی برائی ختم کرنے کے لئے یعنی ان کے مقابلے میں اچھائی کے لئے کیا کیا؟
1	کیا ان جتنی لگن سے محنت کی؟
1	کیا ان جتنا کام کیا؟
0	وہ برائی کی خاطر ہر وقت خوف میں زندگی گزارتے ہیں اور ہم خوف آنے کے ڈر سے اچھائی ہی نہیں کرتے۔
0	وہ برائی کے لئے میڈیا سے بچتے ہیں اور ہم اچھائی کے لئے گواہی تک نہیں دیتے۔
0	وہ برائی کے لئے جیل کاٹتے ہیں اور ہم جیل کے ڈر سےمست ملنگ بنے ہوئے ہیں۔
0	وہ اپنے مقصد کی خاطر رشتہ دار تک گنوا دیتے ہیں اور ہم رشتہ داروں کی خاطر اچھائی نہیں کرتے۔
0	وہ کرسی کے لئے پلان بناتے ہیں اور ہمارے پاس کچھ بہتر کرنے کی سوچ تک نہیں آتی۔
0	وہ راتوں کو جاگ جاگ کر میٹنگز کرتے ہیں اور ہم آرام سے خواب غفلت کی نیند سو رہے ہیں۔
0	وہ دن رات لوگوں کو اپنے جال میں پھنسانے کی کوشش کرتے ہوئے ایک منظم گروہ تیار کرتے ہیں اور ہم نے اچھائی کے لئے نہ خود کو جوڑا ہے اور نہ ان کو توڑا ہے اور سونے پر سہاگہ ہم پنجابی، سندھی، بلوچی اور پٹھان میں تقسیم ہوئے بیٹھے ہیں۔
0	ان میں ایک مرتا ہے تو دوسرا آ جاتا ہے اور ہم مرنے کے ڈر سے اچھائی ہی نہیں کرتے۔
0	ان کی جدوجہد 63 سال سے جاری ہے اور ہم ان کا مقابلہ کرنے کے 63 منٹ بھی نہیں نکال سکتے۔
0	ان کا برا انجام بھی ہوتا ہے لیکن وہ ڈرتے نہیں جبکہ ہم اچھے انجام کے لئے کوشش تک نہیں کرتے۔
0	کبھی خود سے سوال کرنا کہ دوسری طرف بیٹھے ہوئے بھیڑیوں کے مقابلے میں تم نے کیا کیا؟
1	بے شک ان کا مقصد درندگی ہے لیکن وہ اپنے مقصد کے ساتھ مخلص ضرور ہیں۔
0	شاید عوام کا مقصد اچھائی لانے کی کوشش ہے لیکن ہم اپنے مقصد کے ساتھ مخلص نہیں۔
0	یا پھر ان مٹھی بھر لوگوں کے مقابلے میں اتنی بڑی عوام میں اتنی عقل اور ہمت موجود نہیں اور یہ ہمارے لئے ڈوب مرنے کا مقام ہے کہ ہم نظام کی بہتری کے لئے تنے بڑے ہجوم سے چند لوگ بھی آگے نہیں لا پائے، جو ان جتنی سوچ، عقل اور ہمت رکھتے ہوں۔
1	ہماری مایوسی اور مثبت سوچ۔
1	اکثر مثبت سوچ کی ترویج کے لئے ایک بات کی جاتی ہے کہ ”گلاس کو آدھا خالی نہ دیکھو بلکہ آدھا بھرا ہوا دیکھو“۔
0	جو لوگ مشکل سر پر ہو لیکن اپنی آنکھیں بند کر لیتے ہیں ۔
1	ایسے لوگوں کی ہمت بڑھانے اور مشکل کا مقابلہ کرنے کے لئے حوصلہ دیتے ہوئے کہا جاتا ہے بلکہ اکثر تنقیدی انداز میں کہا جاتا ہے کہ ”بلی کو دیکھ کر کبوتر کی طرح آنکھیں بند کر لینا کسی مسئلے کا حل نہیں“۔
0	میں اکثر ان دونوں باتوں کی وجہ سے کافی ”کنفیوز“ ہو جاتا ہوں۔
0	جب کہیں پڑھتا یا سنتا ہوں کہ یہ ٹی وی اینکر، کالم نگار اور باقی لکھاری وغیرہ ملک کی خرابیاں ہی دیکھتے ہیں اور پھر دوسروں کو بتاتے ہیں۔
0	یہ لوگ ملک میں مایوسی پھیلا رہے ہیں۔
1	یہاں پھر وہی بات میرے ذہن میں آتی ہے کہ واقعی گلاس کو آدھا خالی نہیں دیکھنا چاہئے بلکہ آدھا بھرا ہوا بھی تو ہے۔
1	کچھ دیر اسی پر اتفاق رکھتا ہوں لیکن ساتھ ہی جب یہ خیال آتا ہے کہ بلی کو دیکھ کر کبوتر کی طرح آنکھیں بند کر لینا بھی تو کوئی سمجھداری نہیں تو پھر سوچتا ہوں، نہیں نہیں خرابیاں سب کے سامنے لائی جانی چاہئیں۔
1	تاکہ لوگوں کو پتہ چلے کہ ہمارے ملک میں کیا کیا گل کھلائے جا رہے ہیں۔
1	عوام کو جگایا جائے اور بتایا جائے کہ غفلت کی نیند سے جاگو اور ہوش کرو۔
0	مزید اس تحریر میں مایوسی اور مثبت سوچ پر بالکل تھوڑی سی بات کرتا ہوں۔
1	ایک چھوٹی سی فرضی کہانی، کسی کالم نگار نے اپنے کالم میں کچھ خرابیاں بیان کیں، کالم نگار نے جو دیکھا وہ بیان کر دیا تاکہ باقیوں کو بھی پتہ چل جائے کہ آج کل کیا چل رہا ہے۔
0	اب کالم نگار بیچارہ کیا کرے؟
1	آدھا گلاس بھرا تو دور یہاں تو سارا گلاس ہی خالی ہے۔
1	بس کہیں کونے میں ایک چھوٹا سا قطرہ ہے۔
0	جس کے گرد بھی اتنی گندگی ہے کہ وہ قطرہ بھی گندہ معلوم ہوتا ہے۔
0	خیر اب اس کالم کو ”زاہد“ نے پڑھا اور سوچا کہ دیکھو یار ملک کے حالات بہت خراب ہیں۔
1	پچھلی آدھی صدی سے یہی سب چل رہا ہے۔
0	ایک ایسا نظام تیار ہو چکا ہے جو کبھی ٹھیک نہیں ہو سکتا۔
0	حکمران سے لے کر ایک عام انسان تک، سب کے سب خراب ہو چکے ہیں۔
0	اس لئے بہتر یہی ہے کہ انہیں ہواؤں کے رخ پر اپنا رخ کر لوں اور بہتی گنگا میں جہاں دوسرے ہاتھ دھو رہے ہیں میں بھی دھوتا جاؤں۔
0	ویسے بھی جہاں سب اپنا الو سیدھا کر رہے ہیں وہاں پر میں نے کچھ کر لیا تو کوئی فرق نہیں پڑتا یا پھر چھوڑوں اس ملک کو، اور کہیں چلتے ہیں۔
0	اس ملک کا کچھ نہیں ہو سکتا“ کی صدا لگاتے ہوئے ”حضرت“ چل دیئے۔
1	دوسری طرف ”پاڈا صاحب“ نے بھی وہی کالم پڑھا۔
1	اب ”پاڈا صاحب“ پڑھے لکھے انسان ہیں، تھوڑی سمجھ بوجھ رکھتے ہیں۔
1	تنقید کے ماہر ہیں۔
1	میری طرح صرف باتیں ہی کرتے ہیں۔
0	”پاڈا صاحب“ کے خلوص میں کوئی شک نہیں لیکن بیچارے کر کچھ نہیں سکتے اس لئے صرف تنقید پر ہی گذارہ کرتے ہیں۔
1	زاہد جیسے لوگوں کو اکثر دیکھتے رہتے ہیں۔
0	آ جا کر جب کچھ نہ بن پاتا تو جناب فرماتے ہیں کہ یہ کالم نگار عوام میں مایوسی پھیلا رہے ہیں۔
0	تیسری طرف ”بکر“ نے بھی اسی کالم کو پڑھا اور سوچا! یار ملک کے حالات بہت خراب ہو چکے ہیں۔
1	پچھلی آدھی صدی سے یہی سب چل رہا ہے۔
0	بہت گند ہو چکا ہے۔
1	آخر کسی نے تو صفائی کرنی ہے۔
1	کوئی اور نہیں تو میں ہی سہی۔
1	چلو میں خوشحالی نہ دیکھوں لیکن ہماری آنے والی نسلیں تو دیکھیں گی۔
1	چلو کوئی یاد رکھے نہ رکھے لیکن اچھائی کے سمندر میں ایک قطرہ میں بھی تو ہوں گا۔
1	سمندر نہ بھی بن پایا تو کم از کم میرا نام برائی والی فہرست میں تو نہیں ہو گا۔
1	ایسا تو ایسا ہی سہی۔
1	شاید میرا کردار بس سٹیج کے ایک کونے میں کھڑے ہو کر آہستہ آہستہ آواز لگانے کا ہی ہے۔
1	بے شک میری آواز کوئی نہیں سنے گا لیکن میرا ضمیر اور میرا رب ضرور سنے گا۔
1	کہانی ختم، فیصلہ آپ لوگوں کے ہاتھ میں، بس اتنا سوچو خرابی کی نشان دہی کس نے کی تاکہ اس کا سدِ باب ہو سکے؟
1	بلی کو دیکھ کر آنکھیں کس نے بند کیں گلاس آدھا بھرا ہو کس نے دیکھا؟
0	مایوس کون ہوا؟
0	مایوس ہو کر مایوسی کا سبب کون بنا؟
0	مایوسی کو مزید تقویت کس نے دی؟
1	ہمت کس نے کی؟
1	مثبت سوچ نے کہاں سے جنم لیا؟
1	مثبت سوچ کس نے اختیار کی؟
1	ہماری مایوسی اور مثبت سوچ کہاں کہاں اور کس کس روپ میں ہے؟
0	نعرے لگانا آسان مگر محنت کرنا بہت مشکل۔
1	انٹرنیٹ بنانے والے نے بھی کیا زبردست چیز بنا دی ہے۔
1	ایک وقت تھا تحریک آزادی اور دوسری تحریکوں کے سربراہ اور دیگر ممبران کو دور دراز علاقوں تک سفر کرنا پڑتا، آزادی کا شعور دینے اور اپنی آواز دوسروں تک پہنچانے کے لئے پرنٹ میڈیا کا سہارا لینا پڑتا پھر کہیں جا کر چند لوگوں تک آواز پہنچتی۔
1	دوسری طرف آج کا وقت ہے جس میں انٹرنیٹ جیسی سہولت دستیاب ہے ۔
1	مجھ جیسا پینڈو بھی اگر ہمت رکھتا ہو تو انٹرنیٹ کے ذریعے اپنی آواز چند لمحات میں پوری دنیا تک پہنچا سکتا ہے۔
1	بلاگ لکھ سکتا ہے، مختلف فورمز پر اپنے حق کی صدا لگا سکتا ہے۔
1	مختلف اداروں کی رپورٹس دیکھ سکتا ہے۔
1	لائبریری میں کتابیں تلاش کرنے کی بجائے گوگل اور دیگر سرچ انجن کے ذریعے چند منٹوں میں اپنی مطلوبہ معلومات حاصل کر سکتا ہے۔
1	سوچتا ہوں اب وہ وقت دور نہیں جب پاکستان کا بچہ بچہ یہ صدا لگائے گا کہ ہمیں ہمارا حق دو۔
1	کیونکہ سوشل نیٹ ورکنگ ویب سائیٹس کی وجہ سے لوگ ایک دوسرے کے خیالات سن رہے ہیں۔
1	تھوڑا اور آہستہ آہستہ سہی لیکن عوام کو شعور ضرور آ رہا ہے۔
1	سیاست دانوں کے فریب اور جھوٹے وعدے اگر کوئی بھولنا چاہے تو انٹرنیٹ اسے دوبارہ یاد کروا دیتا ہے۔
1	اور یہ سب انٹرنیٹ کی بدولت تیزی سے ہو رہا ہے۔
1	ایک خبر پڑھی تھی کہ ” قرآن پاک میں تحریف کا الزام، لاہور ہائیکورٹ کا یاہو،ایم ایس این، گوگل سمیت 9 ویب سائٹس بند کرنے کا حکم“۔
0	اس سے پہلے خاکوں والے معاملے پر فیس بک اور یوٹیوب کو بھی بین کیا گیا تھا۔
1	اکثر جب دوستوں میں بحث ہوتی تو میری یہی کوشش ہوتی کہ میں اس معاملے پر خاموشی اختیار کروں۔
0	مجھے ٹھیک طرح سمجھ نہیں آتی تھی کہ اس مسئلہ کا کیا حل ہے؟
0	جب کوئی زیادہ پوچھتا تو میرا جواب یہی ہوتا کہ اس مسئلہ کا کوئی نہ کوئی حل ضرور ہونا چاہئے لیکن یہ جو حل ہمارے لوگ کر رہے ہیں یہ کوئی بہتر حل نہیں۔
0	دیکھو جی جنہوں نے یہ گستاخی کی ہے اگر حقیقت کو تسلیم کیا جائے تو وہ اس وقت بادشاہ ہیں اور جنگل میں بادشاہ شیر ہی ہوتا ہے پھر چاہے شیر بچے دے یا انڈے اس کی مرضی۔
1	اگر بچے یا انڈے دینے پر اعتراض ہے تو خود شیر بنو۔
1	پھر کسی کی جرأت ہی نہیں ہو گی کہ وہ اس طرح کی گستاخیاں کریں۔
0	ایسے ویب سائیٹ بلاک کر کے تم اپنا ہی نقصان کر رہے ہو۔
1	عوام میں جو تھوڑا بہت شعور آ رہا ہے اسے بھی ختم کر دو گے۔
1	اگر اسلامی تاریخ دیکھی جائے اور خاص طور پر صلح حدیبیہ کا معاہدہ دیکھا جائے تو اس کی زیادہ تر شقیں ظاہری طور پر مسلمانوں کے حق میں نہیں تھیں۔
1	جس کی سب سے بڑی مثال کہ” اگر کوئی مسلمان مکہ کے لوگوں کے کے پاس چلا جائے تو اسے واپس نہیں کیا جائے گا مگر کوئی مشرک مسلمان ہو کر اپنے بزرگوں کی اجازت کے بغیر مدینہ چلا جائے تو اسے واپس کیا جائے گا“۔
1	لیکن اس وقت مسلمان جنگ کی پوزیشن میں نہیں تھے اور حالات کا یہی تقاضا تھا کہ مسلمان کسی طرح جنگ سے بچ جائیں۔
1	اسی معاہدہ جس کی زیادہ شقیں ظاہری طور پر مسلمانوں کے حق میں نہیں تھیں کی بنا پر مسلمان جنگ سے بچ گئے اور پھر اگلے سال مکہ میں داخل ہوئے۔
1	اگر ہم اپنے آج کے حالات دیکھیں تو ہم بھی جنگ کی پوزیشن میں نہیں۔
1	کیا یہ بہتر نہیں کہ ہم پہلے ترقی کریں۔
1	جب ہم ترقی کر جائیں گے اور بادشاہ ہوں گے تو اول غیر مسلموں کو گستاخی کی جرأت ہی نہیں ہو گی اور اگر انہوں نے کوئی ایسی حرکت کی تو ہم منہ توڑ جواب دے سکیں گے۔
1	لیکن اس طرف کوئی نہیں آئے گا۔
0	کیونکہ یہ کام یعنی مستقل مزاجی، ایمانداری، جذبے اور لگن کے ساتھ ترقی کرنا نعرے لگانے، جلوسوں میں اپنے ہی بھائیوں کے کاروبار تباہ کرنے اور ویب سائیٹ بلاک کرنے سے بہت مشکل ہے۔
0	نبی پاکﷺ کی عظمت پر جان قربان کرنے کا نعرہ لگانا بہت آسان ہے لیکن اس کے حقیقی معنوں پر عمل کرنا بہت مشکل ہے۔
0	ایک طرف ہم انہیں گستاخی کرنے والوں کے ملکوں سے امداد لے کر چلتے ہیں ۔
0	دوسری طرف انہیں سے تعلق ختم کرنا چاہتے ہیں۔
1	ایک طرف ہم انہیں کی پروڈکٹ استعمال کر کے ان کی معیشت مستحکم کرتے ہیں ۔
0	پھر کہتے ہیں کہ وہ گستاخی کیوں کرتے ہیں۔
0	اگر حقیقت کو تسلیم کرو تو سچ یہی ہے کہ اگر ان میں گستاخی کی جرأت ہے تو یہ سب ہماری کمزوری ہے کیونکہ انہیں پتہ ہے مسلمان کمزور ہیں۔
0	زیادہ سے احتجاج کریں گے، اپنے ہی ملک کی املاک کو نقصان پہنچائیں گے۔
0	پھر چپ ہو جائیں گے، ہم سے امداد لے کر کھائیں گے اور ہماری معیشت کو طاقت ور بنائیں گے۔
0	کبھی کبھی سوچ آتی ہے کہ یہ سب کیا ہے ایک طرف ہم کاربونیٹڈ واٹرز کے ذائقہ تک کے معیار کو قربان نہیں کر تے ۔
0	نہ ہی ان کا متبادل بناتے ہیں اور اگر بنائیں تو ہمارے لوگ کہتے ہیں ، جی امپورٹڈ چیز تو پھر کمال کی ہوتی ہے۔
0	پھر دوسری طرف چیختے ہیں کہ وہ گستاخی کر گئے۔
0	کبھی سوچا ہے ایک سوئی تک ہم نہیں بنا سکتے۔
1	ہمارا نوجوانوں کا بس ایک ہی خواب ہے کہ کسی اچھے ملک جا کر سیٹ ہو جائیں۔
1	کبھی سوچا ہے یہی ہمارا ٹیلنٹ وہاں جا کر انہیں ترقی دیتا ہے اور پھر ان میں جرأت پیدا ہوتی ہے۔
1	نہیں یہ نہیں سوچیں گے ہم کیونکہ یہ سوچیں تو پھر بہت کچھ قربان کرنا پڑے گا اور ہم قربانی نہیں دینا چاہتے بس نعرے ہی لگا سکتے ہیں۔
1	کبھی سوچا کہ یہ کمپیوٹر، انٹرنیٹ، گاڑیاں حتیٰ کہ وہ بندوق جو ہماری فوج استعمال کرتی ہے، وہ جہاز جن پر ہم حج کے لئے جاتے ہیں، وہ ماربل کاٹنے کی مشینیں جنہوں سے ماربل کاٹا اور حرم پاک میں لگا، وہ گھڑی جس سے وقت دیکھ کر ہم نماز کا وقت معلوم کرتے ہیں۔
1	ان سب کی ٹیکنالوجی کس نے بنائی؟
1	میں یہ نہیں کہتا کہ ان کی پروڈکٹ استعمال نہ کرو۔
1	ان کی ٹیکنالوجی استعمال نہ کرو بلکہ انہیں کی چیزیں، معلومات اور ٹیکنالوجی استعمال کر کے خود ترقی کرو۔
1	ان کے ملکوں میں جاؤ ان سے تعلیم حاصل کرو۔
1	جدید ترین ٹیکنالوجی سیکھو۔
1	ان کے ساتھ امن سے رہو اور یہ سمجھو کہ ہم نے معاہدہ کیا ہوا ہےاور پھر ہر چیز خود تیار کرو۔
1	اپنے دوسرے بھائیوں کو سکھاؤ اپنے ملک میں آ کر وہی تعلیم، وہی ٹیکنالوجی استعمال کرو اور زبردست قسم کی چیزیں تیار کرو۔
1	اپنے ملک کو ترقی دو، اپنی معیشیت مستحکم کرو اور پھر دیکھو وہ گستاخی کرتے ہیں یا نہیں؟
0	لیکن ہم یہ سب نہیں کریں گے کیونکہ ویب سائیٹس بلاک کرو اور بس کام ختم، مستقبل جائے بھاڑ میں۔
1	او خدا کے بندو! پہلے ترقی کرو، خود کو اتنا مستحکم کرو کہ آج جس ٹیکنالوجی کو وہ کنڑول کر رہے ہیں مستقبل میں تم کنٹرول کرو اور پھر اگر کوئی گستاخانہ ویب سائیٹ بناتا ہے یا فیس بک جیس ویب سائیٹ پر صفحہ بناتا ہے تم اسے ایک منٹ سے پہلے ختم کر سکو۔
1	مگر یہ کام، یہ محنت کرے کون؟
1	کیونکہ نعرے لگانا آسان مگر محنت کرنا بہت مشکل ہے۔
1	وہ بات ہی نہ کریں جس کو کرنے کا آپ میں دم نہیں۔
1	دنیا کا ایک بہت عام اور سادہ سا قانون ہے کہ جو جتنے بڑے عہدے پر ہوتا ہے اس پر ذمہ داریاں بھی اتنی بڑی ہی ہوتی ہیں۔
1	آپ کسی گھر کے سربراہ کو دیکھ لیں یا کسی بھی ادارے کے سربراہ یا باقی کام کرنے والوں کو۔
1	جو جتنی بڑی نوکری پر ہو گا اس پر ذمہ داریاں بھی اتنی بڑی ہوں گی۔
1	آپ یوں بھی کہہ سکتے ہیں کسی کو بڑا عہدہ یا نوکری صرف اس لئے دی جاتی ہے کہ اس نے اس نوکری پر رہتے ہوئے بڑے کام اور بڑی ذمہ داریاں پوری کرنی ہوتی ہیں۔
1	حاکمِ وقت ہونا ایک بہت بڑی نوکری اور بہت بڑا عہدہ ہوتا ہے۔
1	اس عام اور سادہ قانون کے تحت حاکمِ وقت پر بے شمار ذمہ داریاں ہوتی ہیں کیونکہ وہ کسی ملک وقوم کا سب سے بڑا نوکر ہوتا ہے۔
1	ایک عام انسان پر عام سی ذمہ داریاں ہوتی ہیں جبکہ حاکمِ وقت پر پورے ملک و قوم کی ذمہ داریاں ہوتی ہیں ۔
1	اس لئے حاکمِ وقت کو ایک ایک قدم پھونک کر رکھنا ہوتا ہے۔
1	ہر بات کرنے سے پہلے ہزار بار سوچنا اور اپنے درباریوں سے مشورہ کرنا ہوتا ہے۔
1	ہم ایک ایسی عوام ہیں جو کبھی یہ سوچتے ہی نہیں کہ ہم پر ایک قوم بننے کی ذمہ داری بھی ہے۔
0	ابھی چند ماہ پہلے غریب عوام کے پیسے سے لاکھوں بلکہ کروڑوں روپے کے اشتہارات اخبارات میں چھاپے اور چھپوائے گئے۔
0	اوپر سے سونے پر سہاگہ کہ ہمارے حکمران بھی ہماری طرح کے ہیں کہ وہ بھی کوئی کام کرنے یا بولنے سے پہلے ایک بار بھی نہیں سوچتے۔
1	جن میں سب سے اوپر اپنی اور ساتھ ساتھ اپنے درباریوں کی تصاویر بھی تھیں۔
1	اشتہارات میں کہا گیا کہ دسمبر 2009 تک لوڈ شیڈنگ کا خاتمہ کر دیا جائے گا یا پھر بڑی حد تک قابو پا لیا جائے گا۔
1	اسی طرح کے بے شمار بیانات بھی پڑھنے کو ملے۔
1	جولائی 2009 کو ایک اشتہار وزارت پانی و بجلی، حکومت پاکستان کی طرف سے اکثر اخبارات میں شائع ہوا جس میں کہا گیا کہ”نئے پاور پراجیکٹس۔
1	خوشحالی کی روشن راہیں۔
1	انشاءاللہ بجلی کی بڑھتی ہوئی ضروریات کو پورا کرنے کیلئے ہنگامی پر مختلف نئے پاور پراجیکٹس کی تکمیل سے دسمبر 2009 تک مزید ساڑھے 3ہزار میگا واٹ بجلی حاصل ہو گی۔
1	ہمارا عزم۔
1	روشن پاکستان۔
1	پاکستان میں توانائی کے شعبے کی نئی جہت۔ پاکستان الیکڑک پاور کمپنی۔
1	اس کے ساتھ ساتھ مختلف پراجیکٹس ، وہ کتنے میگاواٹ بجلی بنائیں گے اور کب تکمیل کو پہنچیں گے درج تھا۔
1	اشتہار کے مطابق آخر پر مکمل ہونے والے چار پراجیکٹ بھی دسمبر تک مکمل ہو جائیں گے۔
0	حکومت اور ان کے درباریوں سے صرف ہم یہ کہتے ہیں کہ اب وہ دور نہیں رہا کہ آپ نے جو کہا عوام نے چپ چاپ سن لیا اور پھر کچھ عرصہ بعد بھول گئے۔
1	اب میڈیا بہت تیز ہو چکا ہے ۔
1	ساتھ ساتھ عوام کے ذہن بھی کچھ کچھ کام کرنا شروع ہو گئے جس کی وجہ سے اب یہ سچے جھوٹے وعدوں اور باتوں کو بھی یاد رکھتے ہیں۔
1	ہم حکومت سے صرف یہ پوچھنا چاہتے ہیں کہ وہ نئے پاور پراجیکٹس کہاں ہیں؟
0	وہ خوشحالی کی روشن راہیں کہاں گم ہو گئیں؟
0	وہ دسمبر 2009 تک ملنے والی ساڑھے 3 ہزار میگا واٹ بجلی کونسی زمین نگل گئی؟
1	آپ کا عزم اور اس کے تحت روشن پاکستان کہاں ہے؟
0	پاکستان میں توانائی کے شعبے کی نئی جہت تو کہیں نظر نہیں آ رہی۔
1	پاکستان الیکٹرک پاور کمپنی کیا بس نام کی ہی تھی؟
0	روشن پاکستان کے خواب دیکھانے والوں کو صرف اتنا کہنا چاہتا ہوں کہ روشن پاکستان کی عوام آج بھی پندرہ پندرہ گھنٹے کی لوڈ شیڈنگ برداشت کر رہی ہے۔
0	طالب علم موم بتیاں جلا کر پڑھنے پر مجبور ہیں۔
0	کارخانے بند ہو رہے ہیں۔
0	مزدور بے روزگار ہو رہیں۔
1	مگر آپ کروڑوں کے اشتہارات دے کر آخر کیا ثابت کرنا چاہ رہے ہیں؟
1	حکومت سے گذارش ہے کہ کم از کم دنیا کے اس عام اور سادہ قانون کو ہی پہچان لو۔
1	کچھ بولنے سے پہلے کم از کم سوچ ہی لیا کرو۔
1	رب نے آپ کو بڑے عہدوں پر بٹھایا ہے تو آپ پر ذمہ داریاں بھی بڑی ہیں۔
1	کچھ اپنی ذمہ داریاں اور اپنے عہدوں کا ہی خیال کیا کرو۔
1	غریب عوام کے پیسے سے اخبارات میں اشتہار دینے سے پہلے کچھ سروے یا کچھ درباریوں سے ہی مشورہ کر لیا کرو تاکہ بعد میں آپ کو شرمندہ نہ ہونا پڑے اور غریب عوام کا پیسا فضول اشتہارات میں ضائع بھی نہ ہو۔
1	اب بہانے بنانے سے بہتر تھا کہ بیانات اور اشتہارات دینے سے پہلے سب دیکھ لیتے کہ یہ کام آپ مکمل کر بھی سکو گے یا نہیں۔
0	ہم یہاں اخلاقی جرات کی بات نہیں کرتے کیونکہ اگر وہ بات کی جائے تو پھر کئی وزراء کو جرات کرنی پڑے گی اور اپنی ناکامی یا اپنا جھوٹ تسلیم کرتے ہوئے وزارت چھوڑنی پڑے گی۔
1	اس لئے ہم وہ بات ہی نہیں کرتے جس سے آپ کو تکلیف ہو۔
1	ہم آپ کی شان میں کوئی گستاخی نہیں کرتے۔
1	بس ہماری اتنی گذارش ہے کہ اپنے عہدے اور اپنی ذمہ داریوں کو سمجھیں اور وہ بات ہی نہ کریں جس کو کرنے کا آپ میں دم نہیں۔
1	اصل کی طرف سفر۔
1	گاؤں کی طرف سفر کا آغاز کیا تو اپنے آباؤ اجداد کی وراثت کی طرف جانے کی خوشی تھی۔
1	اپنے اصل کی طرف روانگی کیا لذت عطا کرتی ہے یہ بیان سے باہر ہے۔
1	سفر سارا اسی سرشاری میں ہوا۔
1	میں اپنے خاندان کی اس نسل سے تعلق رکھتا ہوں جن کی پیدائش و پرورش شہر میں ہوئی۔
1	گاؤں سے ہمارا تعلق بڑوں کی زبانی سنے ہوئے قصوں سے شروع ہو کر ان قصوں پر ہی ختم ہوتا ہے۔
0	غیر محسوس انداز میں ایک ایسی نسل جو اپنے اصل سے واقف ہو کر اس سے دور اور اس سے جڑے ہونے کے باوجود اس سے بے خبر ہوتے ہیں۔
0	دیہاتی زندگی کے حق میں ہماری وکالت زبانی جہاد سے آگے نہیں ہوتی۔
0	جب کبھی اپنے ہم عمر کزنوں سے دیہی زندگی کے کسی گوشے سے متعلق سوال کرتا ہوں کہ یہ کیا ہے یہ کیسے ہے تو اندر کہیں سے یہ آواز آتی ہے جہالت یہ بھی ہے کہ بندہ ان باتوں اور حقیقتوں سے ناواقف ہو جس پر آباؤ اجداد کو ماہرانہ دسترس ہو، ایسا علم کیا کرنا جو اصل سے دور کرے۔
1	یہاں گاؤں میں کھلے گھر کو حویلی کہتے ہیں۔
1	یہ بادشاہوں کی حویلیوں جیسی نہیں ہوتی مگر رہائشیوں کے لئے یہ اپنی سلطنت کے دربار سے کم نہیں۔
1	میرے گاؤں میں لوگوں نے اپنی ان حویلیوں کو واقعی سلطنت کے دربار سا بنا رکھا ہے۔
1	بیرون ملک کی کمائی سے بننے والے یہ مکان شہر کے بنگلوں سے ذیادہ بہتر اور جدید ہیں۔
0	ان میں اپنا آبائی مکان جو اب بھی پرانے طرز کا ہی ہے ایک احساس جرم میں مبتلا کرتا ہے کہ دیکھو مکان کے مکین اس سے دور ہو تو گھر ویران ہوتے ہیں۔
1	ایسے گھر ان ریسٹ ہاؤس کی شکل اختیار کر لیتے ہیں جو سال دو سال میں ایک آدھ بار آباد ہوں۔
1	سمجھنے والی بات یہ ہے کہ میرا جیسا خود فریبی میں مبتلا ہو کر بے شک یہ فخر کرتا ہے کہ وہ ایسی زندگی گزار رہا ہے جو شہری و دیہاتی زندگی کا بھرپور امتزاج ہے۔
0	درحقیقت ایک رخ یہ بھی ہے کہ میرے جیسا بندہ نئی تشکیل شدہ پہچان اور اصل پہچان کی درمیانی کشمکش کا شکار بھی رہتا ہے۔
1	مائیکروسافٹ کی نئی سرفیس پرو 3 ٹیبلیٹ، آپ کے لیپ ٹاپ کا نعم البدل؟
1	مائیکروسافٹ کی جانب سے حال ہی میں سرفیس ٹیبلیٹ کا نیا ورژن سرفیس پرو 3 متعارف کروا دیا گیا ہے۔
1	اس ٹیبلیٹ کی خاص بات یہ ہے کہ اس میں سکرین کا سائز 10.1 انچ سے بڑھا کر 12 انچ کر دیا گیا ہے۔
1	ٹیبلیٹ کا ڈیزائن تو پہلے جیسا ہی ہے تاہم اب کی بار اسکی موٹائی اور وزن کو کافی کم کردیا گیا ہے۔
1	بڑی سکرین اور ونڈوز 8.1 کی بدولت مائیکروسافٹ کی جانب سے یہ دعوی کیا جارہا ہے کہ یہ ٹیبلیٹ اب آپ کے لیپ ٹاپ کی جگہ بھی لے سکتی ہے۔
1	کور پراسیسر استعمال کیے گئے ہیں۔
1	کمپنی کے مطابق سرفیس پرو 3 اب تک کی سب سے پتلی ڈیوائس ہے جس میں یہ کور پراسیسر نصب کیے گئے ہیں۔
1	اس ٹیبلٹ کی موٹائی محض 9.1 ملی میٹر ہے اور اسکا وزن 800 گرام کے قریب ہے۔
1	پچھلے ورژن کی طرح اس میں بھی کک سٹینڈ اور کی بورڈ کی سہولت فراہم کی گئی ہے جو کور کا کام بھی کرتا ہے۔
1	نیا کی بورڈ پہلے کی نسبت کافی بہتر ہے اور اس میں بڑے سائز کا ٹریک پیڈ بھی موجود ہے۔
1	سرفیس ٹیبلیٹ کے ساتھ فراہم کیے جانے والے پین میں بھی بہتری لائی گئی ہےاور اب کی بار اس میں پلاسٹک کی بجائے ایلومینم کا استعمال کیا گیا ہے۔
1	اس نئی ٹیبلٹ میں سامنے اور پشت کی جانب 5 میگا پکزل کیمرے نصب کیے گئے ہیں جو ہائی ڈیفینیشن ویڈیو بنانے کی صلاحیت بھی رکھتے ہیں۔
1	اب کی بار ٹیبلیٹ کے سپیکر سامنے کی جانب نصب ہیں، جبکہ اس میں یو ایس بی 3.0 پورٹ کے ساتھ ساتھ منی ڈسپلے اور میموری کارڈ لگانے کی سہولت بھی دستیاب ہے۔
1	کمپنی کی جانب سے دعوی کیا جارہا ہے کہ یہ ٹیبلیٹ آپ کے موجودہ لیپ ٹاپ کا نعم البدل ثابت ہوسکتی ہے۔
1	لیپ ٹاپ کے مقابلے میں اسکا وزن اور موٹائی انتہائی کم ہے تاہم پرفارمنس اس سے بڑھ کر ہے۔
1	بدعنوان ادارہ، بے مثل قربانیاں۔
0	پاکستان میں ہونے والے آئے روزکے بم دھماکوں، فائرنگ اور دہشتگرد حملوں نے ہمیں بدترین حالات کا عادی بنادیاہے۔
1	اس کے باوجود کچھ واقعات بعض اوقات ہمیں دھچکا پہنچا کر احساس دلاتے ہیں کہ ہم بے حس نہیں بلکہ سکتے میں ہیں۔
1	دل شکستہ، افسردہ اورنوحہ کناں ضرور، پر مایوس نہیں ہیں،کیونکہ ہمارے محافظ بلند حوصلہ، مضبوط ارادوں اور ہمت کے ساتھ اندرونی و بیرونی خطرات سے نمٹنے اور ہماری حفاظت کے لیے ہمہ وقت تیارہیں۔
1	بہادری سے لڑنے والے بے شمار پولیس افسران نے اپنی ہمت اور شجاعت سے عوام کے دلوں میں نہ صرف گھر بنایا بلکہ وقت آنے پر دہشتگردوں کے سامنے سیسہ پلائی دیوار بن گئے۔
1	ان ہی میں سے ایک، دہشتگردوں کے لیے دہشت کی علامت، جری، بہادر، نڈر اور غیور پولیس افسرچوہدری اسلم کو شہید کردیا گیا۔
0	اس خبر نے دہشتگردی کے شکارعوام کو شدید صدمے سے دوچار کیا۔
1	کراچی میں امن وامان کے قیام کے لیے انتہا پسندوں اور جرائم پیشہ عناصر کی سرکوبی میں چوہدری اسلم کے کلیدی کردارسے انکار نہیں کیا جاسکتا۔
1	جس کا اندازہ تحریک طالبان کے اس بیان سے لگایا جاسکتا ہے کہ جتنا نقصان انہیں کراچی میں چوہدری اسلم نے پہنچایا اتنی ہمت اور کسی نے نہ کی۔
1	کراچی میں امن امان کے قیام کے لیے پچھلے چند ماہ میں پولیس نے تقریباً دو سو اہلکاروں کی قربانی دی ہے۔
1	اگر پورے ملک کی بات کی جائے توکراچی سے خیبر تک پولیس افسران کی جرت اور بہادری کی داستانیں پھیلی ہوئیں ہیں۔
0	ڈی آئی جی آپریشنز فیاض سنبل، پشاور سٹی پولیس کے سربراہ ملک سعد، ڈی ایس پی خان رازق، کمانڈنٹ ایف سی صفوت غیور پولیس سرجن سید باقر شاہ، ایس ایس پی ہلال حیدر خان اور شہید ہونے والے ہزاروں اہلکاروں کی طویل فہرست ہے جو باطل کے آگے ڈٹ کر بے جگری سے لڑے اور جام شہادت نوش کیا۔
0	مگر افسوس کہ ہمارے یہاں پولیس کا امیج اب تک ظالم، بدعنوان اوربے ایمان ادارے کا ہے ۔
0	رشوت ستانی اور طاقت واختیارات کے بے جا استعمال کے حوالے سے پولیس عوام میں شروع سے ہی غیر مقبول رہی ہے۔
0	دوسری جانب اربوں روپے کے بجٹ کے باوجوداس ڈپارٹمنٹ کی صورتحال دگرگوں ہے۔
0	محدود وسائل کے ساتھ ہمارے محافظوں کو خطرناک دشمن کا سامنا کرنے میدان میں چھوڑ دیا گیا ہے۔
0	قلیل تنخواہ، سنگین دھمکیاں، نہ بلٹ پروف جیکٹس، جیمرز، نہ گاڑیاں حد تو یہ ہے کہ پٹرولنگ کے لیے موبائلوں میں ایندھن تک نہیں ہوتا۔
0	مجرموں کا پیچھا کرنے والے اہلکار گاڑیوں کو دھکا لگاتے نظر آتے ہیں۔
1	کراچی پولیس نے وسائل کی کمی اور جدید ٹیکنالوجی کے بغیر شہر میں دہشتگردی کے کئی بڑے منصوبے ناکام بنائے اور انتہائی مطلوب ملزمان کو گرفتاربھی کیا۔
0	لیکن اس جنگ میں سینہ تانے دشمن کوللکارنے والے پولیس افسران کی تنزلی سے اس فورس کی حوصلہ شکنی کی گئی۔
1	انہی میں سے ایک سی آئی ڈی کے ایس پی چودھری اسلم بھی تھے۔
0	انکی شہادت کے بعد ان کے جانشین ساتھیوں کو بھی ایسے ہی خطرات کا سامنا ہے۔
1	ان میں راجہ عمر خطاب،خرم وارث، فیاض خان، مظہر مشوانی اور فاروق اعوان قابل ذکر ہیں۔
0	حکومت سندھ نے پولیس افسران کی آؤٹ آف ٹرن ترقی کیس میں سپریم کورٹ کے حکم پر سر تسلیم خم کیا تو گیہوں کے ساتھ گھن بھی پس گئے۔
0	تنزلی پانے والے پولیس افسران میں سے یقیناً بہت سے ایسے ہیں جنہیں سیاسی بنیادوں پر ترقیاں دی گئیں۔
1	لیکن کچھ ایسے بھی ہیں جنہوں نے یہاں تک پہنچنے کے لیے زندگی داؤ پر لگائی ہے۔
1	واضح رہے کہ ان افسران کی ترقیاں حکام بالا کی خدمت پر نہیں بلکہ قوم کو تباہی سے بچانے اور دہشت گردوں کا قلع قمع کرنے پر ان کے بہادری کے اعتراف میں دی گئی تھیں۔
1	جنہوں نے پولیس کی عزت کو پامال نہیں ہونے دیا اور مشکل حالات کاسامناکرتے رہے۔
0	دس برسوں میں تین قومی تمغے حاصل کرنے والے راجہ عمر خطاب کی بہادری کا اعتراف تو کیا گیا مگر ان میں اورسیاسی بنیادوں پر ترقی پانے والوں میں کوئی فرق نہ رکھا گیا۔
1	مظہر مشوانی نے تحریک طالبان پاکستان کے کئی رہنما گرفتار کیے جس میں عدنان عرف ابو حمزہ بھی شامل ہے۔
1	غیر معمولی کارکردگی پر ترقی پانے والے خرم وارث شاہ نے انیس سو چھانوے میں بطور اے ایس آئی کراچی پولیس میں ملازمت اختیارکی اور لشکر جھنگوی کے سربراہ اکرم لاہوری سمیت متعدد دہشت گردوں کو گرفتار کرکے ڈی ایس پی بنے۔
1	ایئر کنڈیشنڈ روم میں افسران بالا کی طرح کاغذی کاراوائی میں مصروف دکھائی دینے کے بجائے خرم وارث شیروں کی طرح ہر آپریشن کی قیادت کرتے دہشتگردوں کو چن چن کر پکڑتے رہے۔
1	کور کمانڈر کراچی، احسن سلیم حیات پر حملے میں ملوث ملزمان، علامہ حسن ترابی پر ہونے والے خودکش حملے، امریکن قونصلیٹ دھماکے میں ملوث ملزمان اور ڈینئیل پرل کیس کے ماسٹر مائنڈاوراس کے ساتھیوں کوگرفتارکیا۔
1	یوں طویل سفر کے بعد ایس پی کے عہدے تک پہنچے۔
1	عدالتی حکم کے تحت تنزلی کے شکار ان افسران نے تنزلی کے باوجود اپنے فرائض ادا کرنے میں کوئی کسر نہیں چھوڑی ۔
1	یہ افسران القاعدہ، لشکرجھنگوی، تحریک طالبان پاکستان سمیت دہشتگردوں کے متعدد دھڑوں سے مسلسل لڑرہے ہیں۔
0	چودھری اسلم کے بعد یہ افسران دہشتگردوں کی ہٹ لسٹ پر ہیں۔
1	لیکن ایسا نہیں ہو سکتا کہ پولیس لڑے اور ریاست و عوام کھڑے ہوکر تماشا دیکھیں۔
1	پوری قوم، خاص طور پر قیادت کا کام ہے وہ فیصلہ کرے کہ دہشتگردوں سے مذاکرات کرنے ہیں یا سخت جوابی کاراوائی، اور اس کے لیے ہمارے محافظوں کی حوصلہ افزائی کرنے کی ضرورت ہے۔
1	وقت کا تقا ضا ہے کہ بہادر پولیس افسران سمیت تمام پولیس کے محکمہ کے جوانوں اور افسران کو جدید ترین اسلحہ، کمیونیکیشن کے آلات اور بلٹ پروف گاڑیاں فراہم کی جائیں۔
1	تنخواہوں میں اضافہ کیا جائے۔
1	جن پولیس افسران کی تنزلی کی گئی تھی، ان کی کارکردگی کی بنیاد پر دوبارہ ان کو نہ صرف عہدوں پر بحال کردیا جائے بلکہ ان کو مزید ترقی دی جائے۔
0	بھارت نے اپنی بدنام پولیس کا امیج بہتر بنانے کے لیے بالی ووڈ کی خدمات لیں جس سے پولیس افسران کا تصور دبنگ ہو گیا۔
1	ہمیں یہ سب کرنے کی ضرورت نہیں کیونکہ ہمارے پاس حقیقی ہیروز موجود ہیں۔
1	انہیں پہچانیں، ان کی قدر کریں۔
0	دشمن کے منہ خون لگ گیا ہے۔
0	جہاں موقع ملا وار کرے گا۔
0	کہیں ایسا نہ ہو کہ چودھری اسلم کی شہادت کے بعد وہ اپنے اگلے ہدف میں کامیابی حاصل کرے تو ہم ہوش میں آئیں اور اپنے قومی ہیرو کوپھرسپرد خاک کردیں۔
1	دلہن ۔۔۔ڈاکٹر ہی چاہیے۔
1	پاکستانی معاشرے میں کبھی دلہن کے لئے لمبا قد، گوری رنگت ، دلکش شخصیت اور اچھے خاندان سے ہونے کا معیار مانا جاتا تھا۔
1	آج دلہن کا ڈاکٹر یا ڈینٹسٹ ہو نا ضروری سمجھا جاتا ہے۔
0	کچھ عرصہ قبل والدین کے لئے بیٹی کی پرورش اور تعلیم اہم تھی لیکن اب ہر ایک چاہتا ہے کہ اس کی بیٹی یا بہو ڈاکٹر ہو۔
1	یہ الفاظ ایک غیر ملکی نشریاتی ادارے نے ایک میڈیکل طالبہ کی والدہ کے حوالے سے نشر کیے۔
0	رپورٹ میں کہا گیا کہ پاکستان میں ڈاکٹر لڑکیوں کے قبل ازوقت کیر ئیرکے خاتمے کی شرح خطرنا ک حد تک زیادہ ہے۔
0	رپورٹ میں پاکستان میں طبی صورت حال کے بگاڑ کی وجہ یہ بتائی گئی کہ پاکستانی مرد چاہتا ہے کہ اس کی ہونے والی دلہن ڈاکٹر ہو۔
0	ڈاکٹر لڑکی سے شادی ان کے لئے سماج میں برتری کا احساس لیے ہوئے ہے۔
1	وہ سمجھتے ہیں کہ ایسی دلہن میں ورکنگ وومن اور گھریلو خاتون جیسی دونوں خصوصیات مل جاتیں ہیں لیکن ایسا ممکن نہیں ۔
0	انہیں اپنے خاندان کی خاطر پروفیشنل زندگی کو خیر باد کہنا پڑتا ہے ۔
0	میڈیکل شعبے سے وابستہ لڑکیوں کی اکثریت شادی کے بعد اپنا کیریئر جاری نہیں رکھ پاتی جس سے طبی شعبہ شدید بحران کا شکارہے۔
1	پاکستان کے میڈیکل کالجوں میں لڑکوں کی نسبت لڑکیوں کے داخلے کی شرح بہت زیادہ ہے۔
1	یہ شرح اندازاً 30فی صد لڑکے اور70فی صد لڑکیوں کے داخلے کی ہے۔
0	شادی کے بعد ان 70 فیصد خواتین ڈاکٹروں کی اکثریت عملی زندگی میں نہیں آتی جس کے باعث ملک ان کی خدمات سے محروم ہو جاتا ہے ۔
0	اسی وجہ سے طبی میدان میں ایک خلاء پیدا ہوجاتا ہے جسے پورا نہیں کیا جا رہا۔
1	پاکستان میں ڈاکٹروں کی شدیدکمی پر ماہرین نے یہاں تک تجویز دی کہ میڈیکل کالجز میں داخلے کے لئے خواتین کے لئے کوٹا مخصو ص کیا جائے۔
1	ایک اکیڈمک ڈاکٹر کا کہنا تھا کہ میڈیکل طلباء و طالبات کے لئے کچھ مدت تک کام کے بانڈ کی شرط عائد کی جائے۔
1	کم از کم دو سال تک انہیں کام کرنے کا پابند کیا جائے۔
0	امریکی خبر رساں ادارے کا کہنا تھا کہ پاکستان میں میڈیکل کالجز میں1991 میں صنفی امتیاز پر کوٹا ختم کردیا گیا جس کے بعد مردوں کی تعد اد طبی کالجز میں بتدریج کم ہو گئی۔
1	اب ان کالجز میں80سے85فی صد لڑکیاں زیر تعلیم ہیں،جب کہ امریکی میڈیکل کالجز میں خواتین کے داخلے کی شرح47فی صد ہے۔
1	کراچی کے ڈاوٴ یونی ورسٹی میں70فی صد طالبات ہیں۔پاکستا ن بھر میں پاکستان میڈیکل اینڈ ڈینٹل کونسل کے پاس مجموعی طور پر132988ڈاکٹرز رجسٹرڈ ہیں۔
1	ان میں سے58789لیڈی ڈاکٹر ز ہیں۔
1	جب کہ طبی شعبے میں اسپیشلسٹ کی مجموعی تعداد 28686ہے جن میں7524خواتین ہیں۔
0	لاہور کے ایک میڈیکل کالج کی ڈائریکٹر کا کہنا تھاکہ جب طالبات میڈٰکل کالج میں آتیں ہیں تو بہت پرجوش ہوتیں ہیں لیکن جیسے ہی ان کی شادی ہوتی ہے ،کبھی خاندان کبھی سسرال کے دباوٴ سے وہ فیلڈ چھوڑ جاتیں ہیں۔
0	ایک ڈینٹسٹ حرا ہاشمی کا کہنا تھا کہ یہ بات ایک سماجی حیثیت بن چکی ہے کہ لوگ اپنی بہو کو ایک ڈاکٹر کے طور پر بیان کریں۔
1	اگر کسی کو صرف ایک دلہن ڈاکٹر چاہیے کہ وہ صرف کھانا پکائے تو انہیں ایک ڈاکٹر لڑکی سے شادی نہیں کرنی چاہیے۔
1	کہا جاتا ہے کہ پاکستان میں لڑکے پڑھتے نہیں اسی وجہ سے لڑکیوں کو میڈیکل اور دیگر شعبوں میں میرٹ پر زیادہ داخلے مل جاتے ہیں ۔
0	یہ کہنا کسی حد تک درست ہے تاہم لڑکیوں کے عملی زندگی میں نہ آنے کے باعث جو نقصان ملک کو پہنچ رہا ہے اس سے بھی انکار نہیں کیا جاسکتا۔
1	لڑکیوں پر تعلیم کے دروازے کبھی بندنہیں ہونے چاہیے،لیکن حکومت خواتین ڈاکٹروں کو عملی زندگی میں لانے سمیت دیگر پالیسیاں واضح کرے۔
0	معاشرے کو اس پر بھی سنجیدگی سے غور کرنا ہوگا کہ ڈاکٹر دلہن کے رجحان نے اکثر والدین کی پریشانی میں اضافہ کردیا ہے، جواپنی بیٹیوں کی شادی کے حوالے سے فکرمند نظرآتے ہیں۔
1	دوسری جانب یہ بھی حقیقت ہے کہ ڈاکٹر دلہن خاندانی مرتبے میں اضافے کا سبب ہوتی ہے لیکن شادی کے معاملے میں ہمیں اسے معیار نہیں بنانا چاہئے۔
1	جتنی خوراک کھائی جاتی ہے اتنی ہی ضائع بھی کی جاتی ہے۔
0	کامریڈ روکالومبارڈی بتاتے ہیں کہ سائنس اور ٹیکنالوجی کے نقطہ نظر سے آج عالمی سطح پر غذائی ضرورت سے کہیں زیادہ خوراک پیدا کی جاسکتی ہے لیکن سرمایہ داری نظام ایسا ہونے نہیں دے گا۔
1	کیونکہ ضروریات کو قلت سے فراوانی اور بہتات میں بدلنے سے ان کی ناجائز تجارت ختم ہو جائے گی اور جائز قیمت اور کاروباری کمائی میں کمی آجائے گی اور وہ غریبوں تک بھی پہنچ پائیں گے۔
0	دو سو سال پہلے مالتھس نے نظریہ پیش کیا تھا کہ غریبوں کی مدد کرنے کی بجائے ان کو فاقوں سے مرنے دیا جائے کیونکہ فطرت سب کی ضرورتیں پوری نہیں کرسکتی۔
0	اگرچہ مارکس اور اینگلز جیسے لوگوں نے اس نظریے کے پیچھے کام کرنے والی اس عیاری کو ننگا کیا تھا کہ سرمایہ داری نظام تمام مالی وسائل پر قبضہ کرنا چاہتا ہے۔
1	لیکن مالتھس کے اس نظریے کو سرمایہ داروں نے خود بھی مستردکردیا تھا کیونکہ امیروں کو غریبوں کی ضرورت بھی ہوتی ہے۔
1	غریبوں کے بغیر وہ امیر ہو ہی نہیں سکتے ۔
1	مالکان اور سرمایہ کاروں کو مختلف کارخانوں، شعبوں، میدان جنگ کے لئے محنت کشوں کی افرادی قوت کی ضرورت بھی ہوتی ہے۔
0	عالمی سرمایہ داری کے دو سو سالوں کے دوران مختلف حیلوں بہانوں اور پالیسیوں کے ذریعے مالتھس کے نظریے کی مخالفت کے باوجود ان کے مشورے پر عمل ہوتا رہا۔
0	جن کے ذریعے دنیا کی ستر فیصد سے زیادہ آبادی کو فاقوں سے سجائی گئی قحط کی زندگی میں مبتلا رکھا گیا۔
0	آج عالمی سطح پر سرمایہ داری نظام کے زوال کے عہد میں مالتھس کی غریب دشمن تھیوری کی طرف کچھ زیادہ توجہ دی جارہی ہے۔
0	بہت سے خود ساختہ بائیں بازو کے دانشور بھی دنیا کی آبادی کو تعلیم یافتہ اور ہنرمند بنانے کی بجائے اسے کنٹرول کرنے کی باتیں کرتے ہیں۔
0	ان کا نعرہ ہے کہ ’’ہمیں زمین کو انسانوں سے بچانا ہے۔ ‘‘
0	زمین کو نوح انسان کی تعداد تباہ نہیں کررہی بلکہ سرمایہ داری نظام اور اس کے تحت منافع خوری اور ہوس زر کرہ ارض پر انسانی زندگی کے لئے خطرہ بنی ہوئی ہے۔
0	جس کا اظہار گلوبل وارمنگ، ضرورت سے زیادہ موٹاپے، جنگلات کی کٹائی، سرمائے کے بحران اور پاگل گائے کی بیماری کی صورت میں ہورہا ہے۔
0	کچھ عرصہ پہلے تک کوئی سوچ بھی نہیں سکتا تھا کہ امریکی زرعی پیداوار امریکی شہریوں کی غذائی ضروریات کو پورا نہیں کرسکتی مگر امریکی ادارہ برائے زراعت کے مطابق 2012ء میں تقریباً ایک کروڑ 80 لاکھ امریکی گھرانے خوراک کی کمی کا شکار قرار دیئے گئے۔
0	لاکھ گھرانے مشکل سے اپنی غذائی ضروریات پوری کرتے ہیں۔
1	بتایا گیا ہے کہ عالمی سطح پر خوراک کے ضائع کرنے کا مسئلہ بہت اہمیت حاصل کر رہا ہے۔
0	تقریباً ایک تہائی عالمی آبادی سے لے کر نصف آبادی تک خوراک ضائع کرنے کی ذمہ دار بن رہی ہے۔
1	اگر خوراک کے ضائع ہونے والی مقدار کو بچا لیا جائے تو یہ پوری دنیا کی آبادی کی ضرورت سے بھی زیادہ ہوگی۔
1	اس کی ذمہ دار منڈی کی حکمت عملی ہے۔
0	جس طرح بہت سے ملکوں میں بڑی تعداد میں خالی گھروں کی موجودگی میں بے گھر لوگوں کی تعداد میں اضافہ ہوتا رہتا ہے ویسے ہی زراعت میں بعض اوقات پیداوار میں تعطل لایا جاتا ہے یا قیمتوں کو بڑھانے کے لیے خوراک کو ضائع بھی کرنا پڑتا ہے۔
1	اصل مسئلہ منافع کو برقرار رکھنے کا ہے بڑھتی ہوئی آبادی کا نہیں ہے۔
1	بعض لوگوں کو حیرت ہوگی مگر یہ حقیقت ہے کہ یورپ کے ملکوں میں فروخت ہونے والی زیادہ تر مچھلی غیر یورپی ملکوں کے پانیوں سے حاصل کی جاتی ہے کیونکہ مچھلی کے حد سے زیادہ شکار کی وجہ سے یورپی ذخائر ختم ہو چکے ہیں۔
0	گزشتہ صدی کے اختتام تک سمندروں کی تین چوتھائی مچھلی کو پیداوار کی آخری حد تک شکار کیا گیا تھا۔
0	اس بے دریغ منافع خوری نے سمندروں کے ماحولیاتی توازن کو بھی تباہ کردیا۔
0	ایک رپورٹ کے مطابق گزشتہ صدی کی آخری دہائی کے دوران دنیا میں 94 لاکھ ہیکٹررقبے کے جنگلات کو کاٹا گیا یہ رقبہ بلجیم کے رقبے سے تین گناہ زیادہ ہے۔
0	نالائقوں کا بستہ بھاری
0	سکول کے زمانے میں سست اور کاہل بچے ضرورت کی کتابیں بستے میں رکھنے کی بجائے تمام کتابوں کا بوجھ اٹھائے پہنچ جاتے تھے۔
1	ذرا ہوشیار بچے صرف وہ کتابیں اور کاپیاں بستے میں رکھتے جو اس روز پڑھائی جانی ہوتی ۔
0	نالائق بچوں کی نیت پڑھنے کی نہیں ہوتی تھی بلکہ والدین اور اساتذہ کو اپنے بھاری بھر کم بستوں سے یہ تاثر دینا ہوتا تھا کہ وہ تعلیم میں سنجیدہ ہیں۔
0	کچھ والدین اور اساتذہ واقعی ان بھاری بھر کم بستوں سے متاثر بھی ہوتے تھے۔
1	لگتا ہے اب وہی بھاری بھر کم بستوں والے بچے بڑے ہو کر ملک و قوم کی تقدیر کے کاتب بن گئے ہیں۔
1	یوں تو ڈاکٹر‘ وکیل‘ صحافی اور اساتذہ بھی بھاری بستے کی عادت سمیت اپنے فرائض انجام دے رہے ہیں۔
1	مگر ایک شعبہ خصوصاً ایسے بھاری بستوں والوں کی اماجگاہ لگتا ہے اور وہ ہے ہمارے آئین اور قانون ساز ادارے۔
0	جہاں بیٹھے اراکین پارلیمنٹ پرانے قوانین پر عملدرآمد سے زیادہ نئے قوانین کی منظوری کو کارکردگی کا معیار سمجھتے ہیں۔
1	بالکل ویسے ہی جیسے آج کل پرانے جوتوں اور کپڑوں کی مرمت کی بجائے کچھ لوگ نئی شاپنگ کو ترجیح دیتے ہیں۔
0	ہماری وزارت قانون میں انگریزوں اور پھر ہماری حکومتوں کے بنائے ہوئے قوانین سرکاری الماریوں اور لائبریریوں کی گرد چاٹ رہے ہیں۔
0	ان میں سے بہت سے تو ردی کی طرح خریدار کے منتظر ہیں۔
1	ہمارے عدالتی فیصلوں کی صورت حال کچھ مختلف نہیں۔
0	عدالتوں کی لائبریریوں میں وزیراعظم کو پھانسی لگوانے اور فوجی آمروں کی بغاوت کو جائز قرار دینے سے لے کر فوجی آمروں کو غاصب قرار دینے والے نسخوں کی بھی ایک بڑی تعداد موجود ہے۔
0	اس حوالے سے شعبہ انسداد بدعنوانی بھی ایک عمدہ مثال ہے۔
1	یوں تو یہ قانون بدعنوانی کی روک تھام کے لئے بنایا جاتا ہے جیسا کہ چوری‘ دھوکہ‘ فراڈ وغیرہ مگر ہماری حکومتوں نے تو انسداد بدعنوانی کے لئے اوپر تلے بہت سے ادارے بھی بنا رکھے ہیں۔
1	جیسا کہ قومی احتساب بیورو‘ محکمہ انسداد بدعنوانی‘ وفاقی تحقیقاتی ادارہ ایف آئی اے‘ آڈیٹر جنرل آف پاکستان‘ اکاوّنٹنٹ جنرل اور درجنوں ریگولیٹری ادارے جو اپنے اپنے شعبوں میں شفافیت کو یقینی بنانے کے ذمہ دار ہیں۔
0	بد قسمتی سے ہمارا انسداد بدعنوانی کا بستہ بھی بہت بھاری ہو چکا ہے۔
0	سرکاری محکموں میں مالی بے ضابطگیوں کو نظر انداز کرنے کے لئے ایک مرغی کی ٹانگ پر سودا کرنے والے آڈیٹر جنرل کے ملازمین ہوں یا بدعنوانی کرنے کے بعد محکمہ انسداد بدعنوانی میں ڈیپوٹیشن پر تعینات ہونے والے افسران یا پھر قومی احتساب بیورو میں تعینات وہ افسران جو کبھی ملزمان کے ماتحت رہے ہو ں ۔
0	یہ سب لوگ آخر کیونکر اور کیسے ملک سے بدعنوانی کے خاتمے میں سنجیدہ ہو سکتے ہیں۔
0	بدعنوان لوگوں کی ایک قسم وہ ہے جو جمہوریت کی ٹانگ کے ساتھ آمریت کا بم باندھ کر عوام کو لوٹتے ہیں۔
0	عوام کو تاثر دیا جاتا ہے کہ اگر ان بڑے ملزمان کے خلاف کارروائی ہوئی تو جمہوریت خطرے میں پڑ جائے گی۔
0	المیہ تو یہ ہے کہ فوجی قیادت بھی احتساب کا نعرہ لگا کر آئین سے بغاوت تو کرتی ہے مگر پھر انہی بدعنوان ملزمان کی طرح خود بھی لوٹ کھسوٹ میں حصہ دار بن جاتی ہے۔
0	کبھی احتساب کی بندوق کی نالی پر ق کی قینچی سے جمہوریت کا ازار بند کاٹا جاتا ہے تو کبھی احتساب کی لاش کو این آر او کے صلح سفید کفن میں لپیٹ کر دفنا دیا جاتا ہے۔
0	ہماری عسکری قیادت پر تو ویسے بھی انسداد بدعنوانی سے متعلق بنائے گئے اداروں کا اختیار نہیں۔
0	جن کا اختیار ہے جیسا کہ آڈیٹر جنرل آف پاکستان ان کی اوقات گاہے بگاہے انہیں یاد دلائی جاتی رہتی ہے۔
0	بدعنوانی کوئی زخم نہیں جس پر انسداد بدعنوانی کی مرحم لگا کر اسے ٹھیک کیا جا سکتا ہے۔
0	بدعنوانی ایک کینسر ہے جو معاشرے کی رگوں میں دوڑتا ہے جو نسل در نسل چلتا ہے۔
0	اس کا علاج بھی ایک نئے طرز زندگی سے ہی کیا جا سکتا ہے۔
0	ہمارا معاشرہ وہ کوڑے کا ڈھیر بن چکا ہے جس پر چڑھ کر سیاست دان اقتدار کی بلندی پر پہنچتے ہیں اور وہاں سے اعلان کرتے ہیں کہ وہ کوڑا کرکٹ ختم کرکے دم لیں گے۔
0	ہماری سیاست لاشوں کا وہ ڈھیر ہے جس پر قدم جما کر قائدین چوٹی تک پہنچ جاتے ہیں اور پھر اعلان کرتے ہیں کہ لاشوں کی سیاست نہیں ہوگی۔
0	یہ سیاست دان اور فوجی آمر آخر کیونکر درخت کی اس ٹہنی کو کاٹیں گے جس پر وہ خود بیٹھتے ہوں۔
0	جس ملک اور معاشرے میں مقتدر لوگ اپنے چاچے‘ مامے‘ بھانجے‘ بھتیجے‘ بچوں‘ بہنوں‘ بھائیوں کو اہم عہدوں پر فائز کرتے ہوں تو وہاں بد عنوانی کا خاتمہ کیسے ہوگا کون کرے گا اور کب کریگا؟
0	آخر کب تک ان ”بلند پایہ“ قائدین کی تقریریں اور بیانات سن کر ہم معاشرے سے بدعنوانی کے خاتمے کے خواب دیکھتے رہیں گے ۔
0	ہمارے ٹیکس کے پیسے سے ہمیں عوام کو ہی بیوقوف بنانے کے لئے بڑے بڑے ادارے تو بنا دیئے جاتے ہیں اور پھر ان کی جھوٹی کارکردگی کے اشتہارات تو چھاپ دیئے جاتے ہیں مگر پھر وہی ہوتا ہے ”جمہوریت“ خطرے میں پڑ جاتی ہے ۔
0	جمہوریت کو بچانے کے لئے بدعنوانی کے ملزمان اکٹھے ہو جاتے ہیں۔
0	یوں لگتا ہے کہ جمہوریت کو خطرے میں ڈالنے والے اور اسے بچانے والے دونوں ملے ہوئے ہیں۔
0	جب بھی احتساب کی بات ہوتی ہے تو جمہوریت پر ”پھوکے“ فائر کھول دیئے جاتے ہیں۔
0	جیسے ہی عوام سہم جاتے ہیں تو جمہوریت کو بچانے کے لئے احتساب کے کالے بکرے کو قربان کر دیا جاتا ہے ۔
0	یوں نہ تو اربوں ڈالر لوٹنے والے کبھی کٹہرے میں آتے ہیں اور نہ ہی ”آئین کے غدار“ کبھی تختہ دار تک پہنچ پاتے ہیں۔
0	جس روز کوئی لٹیرہ سزا پا گیا تو آئین کا غدار بھی نہیں بچے گا۔
0	جب کوئی آئین کا غدار تختہ دار پر جھول گیا تو پھر کوئی لٹیرہ بھی نہیں بچے گا۔
0	شاید اسی لئے عوام کو دکھانے کے واسطے قوانین اور اداروں کے بستے بھاری رکھے جاتے ہیں۔
0	یہ بھاری کیوں نہ ہوں ان کا بوجھ تو عوام نے ہی اٹھانا ہے مگر پھر عوام کسی حد تک اپنے کئے کی سزا ہی تو بھگتے ہی ہیں۔
0	ایک لمحے کی لغزش اور پھر پانچ سال کا رونا‘ ذمہ دار وہ ہیں جو غلط ووٹ دیتے ہیں اور وہ بھی جو ووٹ ڈالنے نکلتے ہی نہیں۔
0	قدرت ابھی انسانوں سے مایوس نہیں ہوئی۔
0	عالمی ملکوں کی 125 رکنی برادری میں پاکستان اور ہندوستان کے عوام کا غذائی معیار 97 نمبر پر ہے جب کہ ہالینڈ (نیدرلینڈ) پہلے نمبر پر ہے۔
0	ریاست ہائے متحدہ امریکہ اور جاپان جیسے ملک خوش خوراکی کے شمار میں پہلے 20 بیس ملکوں میں شمار نہیں کئے گئے۔
0	نیدر لینڈ کے عوام کے بارے میں بتایا گیا ہے کہ وہ اعلیٰ معیار کی خوراک کی بہتات اور فراوانی سے لطف اندوز ہوتے ہیں۔
0	شائد دنیا کے کچھ لوگوں کو اس پر حیرت بھی ہوگی کہ نیدر لینڈ یا ہالینڈ کے شہروں کے ریستورانوں میں کھانے کی میزوں پر چرس کے سگریٹوں کی مفت فراہمی کا انتظام بھی ہوتا ہے۔
0	یعنی ایسے سگریٹوں کو بھی اعلیٰ خوراک کا اہم حصہ قرار دیا گیا ہے جس کی مفت فراہمی لازمی ہے۔
0	مگر نشے کی حالت میں غل غپاڑہ کرنے یا گرنے پڑنے کی پاداش میں پولیس کے قابو میں آنے والوں میں 80 فیصدی سے زیادہ لوگ ہالینڈ کے رہائشی نہیں ہوتے غیر ملکی ہوتے ہیں۔
0	جس طرح ہالینڈ یا نیدر لینڈ کے لوگوں کی خوش خوراکی میں چرس بھرے سگریٹ شامل کئے جاتے ہیں ویسے ہی جاپان کی خوش خوراکی میں سانپوں کا حصہ بھی ہے۔
0	جو وہاں کی سب سے قیمتی ڈش میں موجود ہوتے ہیں۔
0	بتانے کی ضرورت نہیں اور بہت سے لوگ جانتے ہوں گے کہ لاہور سے راولپنڈی اسلام آباد تک ڈائیو کمپنی کے تحت ’’موٹر وے‘‘ کی تعمیر کے دوران اس بیچ آنے والے بہت سے شہروں اور آبادیوں کے آوارہ کتے غائب ہوگئے تھے۔
0	یہ کتوں، سانپوں اور چرس کے سگریٹوں کا ذکر ویسے ہی پیچ میں آ گیا۔
0	بات دنیا کے 125 ملکوں کے لوگوں کی خوراک کے معیار کی ہو رہی تھی جس میں پاکستان اور ہندوستان دونوں 97 نمبر پر ہیں یعنی یہ سب سے زیادہ گھٹیا اور غیر صحت مند خوراک کے ذریعے بھوک مٹانے والے لوگوں کے ممالک ہیں۔
0	یہ بھی سب لوگ جانتے ہوں گے کہ ہندوستان پاکستان سے پانچ گنا بڑا ملک ہے اور ایشیا کی ’’سپر پاور‘‘ بننے کے خواب دیکھ رہا ہے۔
0	اس سے یہ بھی یاد آیا کہ ہمارے کسی صحافی نے لکھا تھا کہ ہندوستان ہر پانچ سال بعد عام انتخابات کرانے کے بعد چھیاسٹھ سالوں میں وہاں تک ہی پہنچ پایا ہے جہاں تک پاکستان نے فوجی ٹینکوں پر سوار ہو کر رسائی حاصل کی ہے۔
0	دنیا کے سوا سو ملکوں کے لوگوں کے غذائی معیار کا اندازہ لگانے والوں نے ان ملکوں میں بچوں کی عمروں اور ان کے وزن کے باہمی تعلق کو پرکھا ہے۔
0	خواتین کی جسمانی مدافعت کا اندازہ لگایا ہے اور اس اندازے سے ان کی خوراک کا رشتہ جوڑا ہے اور یہ بھی دیکھا ہے کہ ان سوا سو غریب ملکوں کے لوگوں کی پینے کے صاف پانی تک رسائی کس حد تک ممکن ہے؟
0	ان لوگوں میں سے ذیابیطس یا شوگر اور موٹاپے کی بیماری کتنے فیصد لوگوں کو لاحق ہے؟
0	بہت سے معاملات میں پاکستان سے آگے نکل جانے والا بنگلہ دیش غذائی معیار کے معاملے میں پاکستان اور ہندوستان سے بہت پیچھے ایک سو دو نمبر پر ہے۔
0	لائوس کا نمبر ایک سو بارہ ہے۔
0	دنیا کے تیس 30 ممالک بدترین غذائی معیار کی زد میں آتے ہیں جن میں چاڈ سب سے نیچے اور اس کے ساتھ برونڈی، یمن، مڈغاسکر، ایتھوپیا اور انگولا موجود ہیں۔
0	امریکہ اس معاملے میں دنیا کے بارہ ملکوں سے نیچے تیرھویں نمبر پر ہے۔
0	امریکہ کو اس درجے پر لانے میں وہاں کی اشیائے خوردنی کی مہنگائی کا بھی ہاتھ ہے۔
0	امریکہ سے بہتر غذائی معیار سوئٹزرلینڈ کا فرانس اور جاپان کا ہے۔
0	یورپ کے ملکوں میں آسٹریلیا اس میدان میں سب سے اوپر بتایا جاتا ہے۔
0	اس کے ساتھ آئرلینڈ، اٹلی، پرتگال اور لیکسمبرگ موجود ہیں۔
0	اس معاملے کا دردناک پہلو یہ بتایا جاتا ہے کہ دنیا کے سات ارب لوگوں میں سے 84 کروڑ لوگ روزانہ بھوک کے عذاب کو برداشت کرتے ہیں جب کہ عالمی سطح پر ہر انسان کی ضرورت کی خوراک موجود ہے مگر قدرت کی اس فیاضی پر عالمی سرمایہ داری نظام کا قبضہ غاصبانہ ہے۔
0	حقیقت بلکہ صداقت یہ ہے کہ قدرت کسی بچے کے پیدا ہونے سے پہلے اس کی ضرورت کی خوراک اس بچے کی ماں کے سینے میں پیدا کر دیتی ہے۔
0	اگر قدرت انسان کے مستقبل سے مایوس ہو چکی ہوتی تو بچوں کی پیدائش کا سلسلہ ختم ہو جاتا چنانچہ کہا جاتا ہےاور صحیح کہا جاتا ہے کہ ہر بچے کی پیدائش سے پتہ چلتا ہے کہ قدرت ابھی انسان سے مایوس نہیں ہوئی۔
0	ہر پیدا ہونے والے بچے کی ضرورت کی خوراک، اناج، پھل اورسانس لینے کی جگہ اورگنجائش موجود ہے اور اس جگہ اور گنجائش پر غاصبانہ قبضے واگزار کرانے کی انسانی صلاحیت بھی موجود ہے جس کو بروئے کار لانے کی ضرورت بھی موجود ہے۔
0	ہر چمکنے والی چیز سونا نہیں ہوتی۔
0	کیا آپ جانتے ہیں کہ 46.5 ملین امریکی غریب ہیں؟
0	جب مجھے کسی چیز کی مرمت یا تبدیل کرانے کی ضرورت ہو تو میں گھر کے نزدیک ایک ھارڈ ویئر سٹور پرجاتی ہوں۔
0	وہاں میری ملاقات ستر سالہ جول سے ہوئی۔
0	جو ایک خوش مزاج شخص ہے۔
0	وہ رنگ مکس کرنے میں میری مدد کرتا ہے۔
0	وہ مجھے بتاتا ہے…’’ کیاآپ جانتی ہیں کہ میں یہاں نیوجرسی میں کیوں کام کررہا ہوں جبکہ میں اپنی بیوی کے ساتھ فلوریڈا میں رہتا تھا؟
0	دراصل مجھے یہاں اس عمر میں بھی اس لیے کام کرنا پڑتا ہے تاکہ میں اپنی بیٹی اور اس کے چار بچوں کی کفالت کر سکوں۔
0	ان کو گھر سے نکال کر عملاً سڑک پر پھینک دیا گیا تھا کیونکہ وہ مکان خریدنے کے لیے حاصل کیے گئے قرض کی قسط ادا نہیں کر سکے تھے۔ ‘‘
0	اب جول کی بیوی برینڈا بچوں کی دیکھ بھال کرتی ہے جبکہ اسکی بیٹی اور اس کا شوہر بہت کم تنخواہ پر کام کرتے ہوئے بمشکل جسم و جان کا رشتہ برقرار رکھے ہوئے ہیں۔
0	جول کا کہنا ہے… ’’جب میں اپنی اعلیٰ ملازمت سے ریٹائرڈ ہوا تو میرے وہم و گمان میں بھی نہ تھا کہ ہمیں ایسی زندگی گزارنا پڑسکتی ہے۔
0	میرے پاس ایگزیکٹو کا عہدہ تھا، میں اور میری بیوی فلوریڈا کی عمدہ آبادی میں رہتے تھے اور گالف کھیلتے تھے۔
0	ہم نے بہت عمدہ زندگی بسر کی ہے۔‘‘
0	تاہم ان کو اس عمر میں نیوجرسی آنا پڑا جب ان کی سب سے چھوٹی بیٹی مشکل حالات سے دوچار ہوئی۔
0	یہ تقریباً گھر گھر کی کہانی ہے۔
0	بہت سے افراد سے ایسی کہانیاں سننے کو ملتی ہیں کہ جب وہ ملازمت چھوڑتے ہیں تو اچانک اُنہیں احساس ہوتا ہے کہ اب اُنہیں سب کچھ چھوڑنا پڑے گا ۔
0	اس کی وجہ یہ ہے کہ ان کا گھر اور تمام مال اسباب بنک سے لیے گئے قرض سے خریدا گیا ہوتا ہے۔
0	جب ملازمت نہ ہونے کی وجہ سے وہ بنک کو ادائیگی نہیں کر پاتے ہیں اورخود کو دیوالیہ قرار دے دیتے ہیں تو بنک ان کے تمام مال و اسباب پر قبضہ کر لیتا ہے۔
0	جو کاریگر، اینڈریو، میرے گھر میں باتھ روم کی مرمت کررہا ہے، کا کیس بھی اس سے مختلف نہیں ہے۔
0	اس کا کہنا ہے…’’ہمارا بہت عمدہ گھر تھا، لیکن 2006 میں میری ملازمت چلی گئی۔
0	چناچہ مجھے مکان فروخت کرکے نسبتاً سستے علاقے میں رہائش اختیار کرنا پڑی۔ ۔
0	میں ایک کوالی فائیڈ انجینئر ہوں لیکن اب مجھے کوئی ملازمت نہیں ملی ہے، چناچہ اپنے خاندان کو فاقہ کشی سے بچانے کے لیے مجھے مزدوروں کی طرح کام کرنا پڑتا ہے۔ ‘‘
0	مجھے اینڈریو کی کہانی سن کر افسوس ہوا کیونکہ وہ تعلیم یافتہ، سلجھا ہوا اور ایماندار ہے۔
0	اس کی اجرت معقول ہے اور وہ پیشہ ورانہ طریقے سے کام کرتا ہے۔
0	اس کاکہنا ہے … ’’ایسا لگتا ہے اب مجھے مرتے دم تک لوگوں کے باتھ روم ہی ٹھیک کرنا پڑیں گے۔‘‘
0	اس کام میں اس کا بھتیجا گریگ بھی اس کی مدد کرتا ہے۔
0	اکیس سالہ گریگ نے مجھے بتایا…’’میں کمپیوٹر سائنس کی تعلیم حاصل کر رہا ہوں لیکن مجھے کالج کے اخراجات کے لیے کام کرنے کی ضرورت ہے‘‘۔
0	تاہم جب گریگ کہیں گیا تو اینڈریو نے مجھے بتایا کہ گریگ سست لڑکا ہے اور سگریٹ نوشی بہت کرتا ہے۔
0	اس قلمی تصویر سے آپ اندازہ لگاسکتے ہیں کہ کس طرح تین نسلوں… ایک دادا، ایک باپ اور ایک نوجوان لڑکا… کو کام کرنا پڑا رہا ہے۔
0	یہ لوگ امریکی معاشرے کے تعلیم یافتہ مگر درمیانے طبقے سے تعلق رکھتے ہیں۔
0	انہیں بے روزگاری کی وجہ سے اپنے معیار سے کم درجے کے کام کرنا پڑرہے ہیں۔
0	امریکی بھی تضادات بھی مجموعہ ہے۔
0	جس طرح یہاں کا موسم بہت عجیب ہے ، اُسی طرح امیر اور غریب کے درمیان تفاوت کی لکیر بھی گہری ہے۔
0	ایک دن ہم اے سی لگاتے ہیں ، لیکن ہو سکتا ہے کہ اگلے دن ٹمپریچر بیس درجے نیچے گر جائے اور آپ کو ہیٹر لگانا پڑے۔
0	بالکل اسی طرح، ایک طرف لوگ پر کشش ملازمتوں سے لاکھوں ڈالر کماتے ہیں تو دوسری طرف لوگ بمشکل ہی دو وقت کا گزارہ کرتے ہیں۔
0	جب ہم بلند و بالا عمارتیں اور سڑکوں پر دوڑتی ہوئی پر جدید کاریں دیکھتے ہیں تو ہم سوچتے ہیں کہ امریکی بہت امیر ہیں۔
0	نہیں، ایسا نہیں ہے۔
0	تازہ اعداد و شمار بتاتے ہیں کہ امریکی معاشرے میں غربت کی شرح میں خوفناک حد تک اضافہ ہورہا ہے۔
0	اس کے علاوہ امیر اور غریب کے درمیان فرق بھی بہت چونکا دینے والا ہے۔
0	ایک امریکی رسالہ لکھتا ہے …’’ اگرچہ بہت زیادہ دولت کمانے والوں میں فہرست ، جو کہ بہت محدود سی ہے، میں قدرے اضافہ ہوا ہے ، لیکن غریب افراد کی تعداد میں دل دہلادینے والا اضافہ جاری ہے۔
0	کیے گئے سروے کے مطابق پندرہ فیصد امریکی، تقریباً46.5 ملین افراد، خطِ غربت سے نیچے زندگی بسر کررہے ہیں۔
0	ان میں سے زیادہ تر بے گھر، بے روزگار، یا کم تنخواہ پر کام کرنے والے ہیں لوگ ہیں۔
0	ایک اور بات، اس ملک میں غربت کا احساس مزید شدید ہوتا ہے۔‘‘
0	2008 کے معاشی انحطاط پر قابو پانے کے لیے تین سال پہلے دیے گئے بیل آؤٹ پیکج سے بھی غربت میں خاطرخواہ کمی واقع نہیں ہوئی ہے۔
1	ایک اور میگزین لکھتا ہے’’ معاشی سرگرمیوں میں اضافے سے پیدا ہونے والی تمام دولت ان کی جیبوں میں ہی جارہی ہے جن کے پاس پہلے سے ہی دولت کی فراوانی ہے۔
0	جس طبقے کی آمدنی ایک جگہ ساکن ہو گئی ہے، اس سے تعلق رکھنے والے نوجوان لوگ اس میں ہونے والی گراوٹ کو محسوس کر رہے ہیں۔ ‘‘
0	ایک اور بہت دلچسپ حقیقت یہ ہے کہ خطِ غربت سے نیچے زندگی بسر کرنے والے افراد کی تعداد آج بھی اتنی ہی ہے جتنی تیس سال پہلے ریگن کے عہد میں تھی۔
0	ماہرینِ معاشیات کا خیال ہے کہ امریکہ میں غربت میں اضافہ معاشرے کی غریب افراد سے سنگدلی اور بے اعتنائی کی غمازی کرتا ہے۔
0	لاکھوں امریکیوں کی ضروریات کو نظر انداز کرنا ناقابلِ قبول ہے۔
0	آج نوجوانوں کے حالات اتنے خراب ہیں کہ ان میں بہت سوں کو کالج چھوڑ کر کوئی ملازمت تلاش کرنا پڑتی ہے تاکہ وہ اپنے والدین کو سہارا دے سکیں یا اپنے گھروں کو نیلام ہونے سے بچا سکیں۔
0	ایک اور تلخ حقیقت، رومانیہ کے سوا، دنیا میں غریب بچوں کی زیادہ سے شرح امریکہ میں ہے۔
0	کہنے کو امریکی کا معاشی حجم سترہ ٹریلین ڈالر ہے اس کے باوجود یہاں کی غربت کا حال دیکھ کر رونگٹے کھڑے ہوجاتے ہیں۔
0	اس کے باوجود امریکہ دنیا پر اپنی چوہدراہٹ قائم رکھنے کے زعم میں مبتلا ہے۔
0	نیلسن منڈیلا نے 1997 میں کہا تھا…’’ امریکیوں کو یہ حق کس نے دیا ہے کہ وہ ہم پر اپنی مرضی مسلط کریں۔
1	ہمیں یہ بتائیں کہ ہم کن سے دوستی کریں اور کن سے اجتناب کریں؟
1	ہم اُنہیں دنیا کا پولیس مین نہیں مانتے۔‘‘
1	آج امریکی اس طرح برتاؤ کر رہے ہیں جیسے انہیں بلینک چیک مل حاصل ہو اور وہ سب کچھ حاصل کرسکتے ہوں۔
0	ہو سکتا ہے کہ پاکستان جیسے ممالک ابھی امریکہ کو اپنے مالی مسائل کا حل سمجھتے ہوں لیکن یہ ایک حقیقت ہے کہ امریکہ خود اپنے شہریوں کے مالی مسائل بھی حل نہیں کر سکا ہے۔
1	شیکسپیئر نے یقیناًسچ کہا تھا…’’ہر چمکنے والی چیز سونا نہیں ہوتی‘‘۔
1	تاریخ خود کو دہرانے جا رہی ہے۔
0	حکمراں ایک مرتبہ پھر فوج کے ساتھ کبیدہ خاطر اور 1999 کے سائے ایک بارپھر منڈلاتے ہوئے۔
0	قسمت کی ستم ظریفی سمجھ لیں کہ پاکستان کو با ر بار اُنہیں راہوں پر آبلہ پائی کرنا پڑتی ہے جن سے وہ کچھ دیر پہلے گزر کر پائوں لہولہان کرا بیٹھا تھا۔
1	کیا ایک بار پھر’’اک رستہ، دو راہی‘‘والا معاملہ درپیش ہے؟
0	کیا دفاعی اداروں نے ہنوز اپنی حدود میں رہنا نہیں سیکھا یا پھر موجودہ حکمراں ہی ’’مریض ِ لادوا‘‘ ہیں۔
1	اگر حقیقت پسندی کا مظاہرہ کرتے ہوئے دیکھیں تو اندازہ ہوگا کہ ان کا مسئلہ فوج نہیں، وہ خود ہی ہیں۔
0	دراصل وہ کسی ایسے شخص کے ساتھ نباہ کر ہی نہیں سکتے جو ان کی جی حضوری میں نہ لگا رہے۔
0	زیادہ تر انسانوں کی طرح، وہ بھی قدیم ترین بشری کمزوری، خوشامد، کا شکار ہیں اور...’’یہ وہ پھل ہے جو جنت سے نکلواتا ہے آدم کو۔‘‘
1	جب سے وہ بازار سیاست میں قسمت آزمائی کر رہے ہیں۔
1	اور یہ اسّی کی دہائی کی بات ہے جب اُس وقت کے پنجاب کے گورنر لیفٹیننٹ جنرل غلام جیلانی نے موجودہ وزیراعظم کو پنجاب کا فنانس منسٹر بنایا۔
0	وہ چاپلوس اور چرپ زبان سرکاری افسروں کے درمیان گھرا رہنا پسند کرتے ہیں۔
1	اب جبکہ وہ تیسری مدت کے لئے وزارت عظمیٰ پر فائز ہیں، یہ رجحان ہنوز تبدیل ہونا باقی ہے۔
1	دوسری طرف فوج کے ساتھ مسئلہ یہ کہ اس کے چیف،چاہے وہ کتنی ہی دھیمی طبیعت اور معتدل مزاج کیوں نہ رکھتا ہو، کو زیب نہیں دیتا کہ وہ اپنے باس کی خوشامد کو اپنا معمول بنالے۔
1	وہ کسی درباری شاعر کی طرح وزیر ِاعظم کی تعریف و توصیف کو اپنا فن نہیں بنا سکتا۔
1	سیاست دان، سرکاری افسر اور مصاحب ، خاص طور پر جو آج کل وزیر اعظم کے ارد گرد دکھائی دیتے ہیں۔
1	اس وصف میں یدِطولیٰ رکھتے ہیں لیکن دنیا کی مضبوط ترین فوج میں سے ایک کے سپہ سالار، جس کے پاس ایٹمی ہتھیاروں کی کنجی بھی ہو، سے چرب زبانی کی توقع کرنا زیادتی ہو گی۔
1	اس کی وجہ یہ نہیں کہ آرمی چیفس فطرتاً سیزر یا سکندر ہوتے ہیں، بلکہ اس عہدے کے حامل افراد کو زیب نہیں دیتا کہ وہ خارا شگافی کی جگہ شیشہ سازی کرتے دکھائی دیں۔
1	پنجاب کے موجودہ آئی جی پولیس خان بیگ کو حکمران فرائض کے علاوہ بھی کچھ کرنے کا حکم دے سکتے ہیں۔
1	وہ خدمت بجا لائیں گے لیکن انہی بیگ صاحب کو آرمی چیف بنا دیں تو پھر کچھ کہہ کر دیکھ لیں۔
1	عہدہ سنبھالتے ہی ان کا مزاج بدل جائے۔
0	پھر وزیراعظم کہیں گے کہ سازش ہو گئی۔
0	یہ بھی حقیقت ہے کہ آرمی چیف کوئی فرشتہ سیرت انسان نہیں ہوتے۔
0	ان سے بھی حماقتیں سرزد ہو سکتی ہیں۔
0	وہ بھی غلط جنگوں میں الجھ کر شکست کھا سکتے ہیں۔
1	فوج ہتھیار ڈال سکتی ہے اور جنرل بھی دولت کے اتنے ہی متمنی ہو سکتے ہیں جتنے نواب شاہ کے نواب یا رائے ونڈ کے راجہ، لیکن ان سے کسی حکمران کو خوشامد کی توقع نہیں رکھنی چاہئے۔
0	ہاں یہ ہو سکتا ہے ، جیسا کہ ضیاالحق نے اپنے باس کی خوشامد کی لیکن پھر جلد ہی میٹھی مسکراہٹ زہرناک ہو گئی۔
0	وزیر اعظم اس بات کی تفہیم کرتے دکھائی نہیں دیتے۔
1	تکلیف دہ ماضی پر نظر دوڑاتے ہوئے اُنھوں نے تادیر سوچا ہو گا کہ کس کو آرمی چیف مقرر کریں اور پھر ان کی نگاہ ِ انتخاب جنرل راحیل شریف پر پڑی۔
1	اس انتخاب کو ہر کسی نے سراہا کہ کیا باوقار، خاموش طبع اور فوجی پس ِ منظر رکھنے والے ایک پیشہ ور سپاہی ہیں۔
0	تاہم اس کے چند ماہ بعد ہی وزیر اعظم کی وہ مسکراہٹ ، جو ان کے محسوسات کا پتہ دیتی ہے، غائب ہو گئی اور یکایک اُنھوں نے خود کو اپنے ہی مقرر کردہ چیف کے ساتھ محاذآرائی میں الجھے ہوئے پایا۔
1	اگر دیکھا جائے تو ان کے درمیان کسی پالیسی پر اختلاف نہیں۔
0	صرف بشری نفسیات کا ہی مسئلہ ہے، جو اسے کسی اور کے ساتھ مدلل گفتگو اور افہام و تفہیم کے قابل نہیں رہنے دیتی۔
1	اس مسئلے کا کسی کے پاس کوئی حل ہے؟
0	آپ ایک لمحے کے لئے جنرل راحیل شریف کو بھلا دیں، نواز لیگ کا ہر اُس آرمی چیف کے ساتھ الجھائو رہا جن کے ساتھ ان کا واسطہ پڑا۔
0	یہ درست کہ اُس وقت جنرل اسلم بیگ اتنی بلند ہوائوں میں پرواز کر رہے تھے کہ ان کی کسی کے ساتھ بھی نہیں بن آنی تھی۔
0	اس لئے ان کے ذکر ِ خیر سے بھی اجتناب بہتر، لیکن نواز شریف کی جنرل آصف نواز جنجوعہ کے ساتھ بن آئی نہ جنرل وحید کاکڑ کے ساتھ۔ اس کے بعد جنرل جہانگیر کرامت، جو ہمارے انتہائی جنٹل مین اور سلجھے ہوئے انسان تھے، نے بھی قدم پیچھے ہٹالئے۔
1	وزیر اعظم سے کسی فوجی جنرل نے الجھائو کی پالیسی نہ اپنائی، لیکن پھر دور آیا ان کے اپنے انتخاب کردہ جنرل مشرف کا... باقی تاریخ ہے۔
0	تاہم کہا جا سکتا ہے کہ پرویز مشرف طالع آزما مہم جو تھے اور وہ وزیر ِاعظم کے لئے مشکلات پیدا کے بغیر نہیں رہ سکتے تھے۔
0	لیکن جنرل راحیل تو ایسے نہیں، تو پھر اب کھنچائو کی وجہ کیا ہے؟
0	عام فوجی افسران نجی محفلوں میں بھی جنرل راحیل شریف کا ذکر اچھے الفاظ میں کرتے ہیں لیکن اگر وہ کوئی ولی اﷲ یا وسیع وعریض علاقوں کے فاتح ہوتے تو بھی حکمرانوں کو ان کے ساتھ مسائل پیش آنے ہی تھے۔
1	اس کی وجہ یہ ہے کہ جنرل راحیل، یا کوئی جنرل بھی، حکمرانوں کی منشا کے مطابق خوشامدی اور چرب زبان نہیں ہو سکتا۔
1	خدا کے بندے، یہ آپ کے مقرر کردہ چیف ہیں اور آپ ان سے طالبان، انڈیا اور مشرف ٹرائل وغیرہ، ہر موضوعات پر بات کر لیتے ہیں ،تو پھر مشکل کیا ہے؟
1	اصل مسئلہ جیسا کہ میں نے پہلے کہا، نفسیات کا ہے۔
1	وزیر اعظم کے قریب کچھ افراد نے انہیں مشورہ دیا تھا کہ وہ مشرف ٹرائل میں نہ الجھیں۔
0	تاہم وزیر ِ اعظم نے کسی کی ایک نہ سنی کیونکہ پرانا حساب برابر کرنے کی خواہش اتنی شدید تھی کہ اس نے کسی معقول رائے کو دماغ میں جگہ لینے کے قابل نہ چھوڑا۔
0	اور اس خواہش کو دبانا ان کے بس میں تھا ہی نہیں۔
1	جب معاملہ الجھ چکا تھا تو بھی ایک صورت نکل رہی تھی کہ مشرف کو بیرون ِ ملک جانے کی اجازت دے دی جائے۔
0	اس پر شاید کچھ طے ہو بھی چکا تھا لیکن انتقام کی خواہش نے اُنہیں وعدے کی پاسداری کے قابل نہ چھوڑا اور فوج کے تیور بگڑ گئے۔
1	اس کے بعد جب وزیر ِ اعظم پی ایم اے کاکول گئے تو ایسا محسوس ہو رہا تھا کہ معقولیت کو سانس لینے کا موقع مل گیا ہے۔
1	اکیڈمی کی تاریخ میں شاید پہلی مرتبہ کسی وزیر ِ اعظم کی طرف سے آرمی چیف کے لئے ایسے تعریفی کلمات سننے کو ملے تھے جب اُنھوں نے نوجوان افیسرز کو مخاطب کرتے ہوئے کہا کہ اُنہیں جنرل راحیل شریف کو رول ماڈل کے طو رپر سامنے رکھنا چاہئے۔
0	یقیناً یہ مستحسن الفاظ تھے، لیکن کاکول میں ادا کیے گئے الفاظ کی چاشنی ابھی سماعت میں رس گھول ہی رہی تھی کہ شام کو کراچی میں حامد میر پر حملہ ہو گیا۔
1	اس پر بھی حکومت اور جی ایچ کیو کے پاس سنہری موقع تھا کہ وہ مشترکہ موقف اپناتے ہوئے مزید قریب آ سکتے تھے۔
0	کیونکہ جب لمحاتی اشتعال کی وجہ سے کچھ افراد کی طرف سے ملک کی خفیہ ایجنسی پر الزام عائد کیا گیا اور اس اقدام سے میڈیا میں ’’خانہ جنگی‘‘ شروع ہو گئی تو حکومت کی طرف سے چار پانچ لائن کا ایک دوٹوک بیان سامنے آنا چاہئے تھا کہ بغیر تحقیق کے نتائج نکالنے سے گریز کیا جائے ۔
1	کسی ادارے یا شخص پر بغیر ثبوت کے الزام نہ لگایا جائے۔
0	حکومت کی طرف سے یہ بیان آنے سے صورت ِ حال کو بہت حد تک سنبھالا مل جاتا لیکن ایسا نہ ہوا، بلکہ اس کے روئیے سے ایسا محسوس ہوا کہ وہ نہ صرف میڈیا پر لڑی جانے والی ’’خانہ جنگی ‘‘ میں ایک فریق بن گئی ہے بلکہ اس کا جھکائو فوج اور آئی ایس آئی کے خلاف بھی ہے۔
0	وزیراعظم حامد میر کی عیادت کرنے کراچی گئے لیکن اُنھوں نے آئی ایس آئی پر لگائے گئے الزامات پر ایک لفظ تک نہ کہا۔
1	اس پر آرمی چیف نے اگلے دن آئی ایس آئی ہیڈکوارٹرز اسلام آباد کا دورہ کیا۔
0	اس دورے سے اس خدشے کی تصدیق، اگر کسی تصدیق کی ضرورت تھی، ہو گئی کہ حکومت اور دفاعی اداروں کے درمیان پڑنے والی خلیج میں اضافہ ہو چکا ۔
0	میں کارگل مہم جوئی اور بعد میں پیش آنے والے کچھ ناروا واقعات اکتوبر میں مارے جانے والے شب خون کی وجہ بن گئے۔
0	اس مرتبہ، جب ابھی موجودہ حکومت نے منصب پر پہلی مدت جتنے دن بھی نہیں گزارے کہ ملک ایک مرتبہ پھر اسی تصادم کی راہ پر کھڑا دکھائی دیتا ہے۔
0	میں کارگل مہم جوئی اور بعد میں پیش آنے والے کچھ ناروا واقعات اکتوبر میں مارے جانے والے شب خون کی وجہ بن گئے۔
0	اس مرتبہ، جب ابھی موجودہ حکومت نے منصب پر پہلی مدت جتنے دن بھی نہیں گزارے کہ ملک ایک مرتبہ پھر اسی تصادم کی راہ پر کھڑا دکھائی دیتا ہے۔
0	اس وقت مشرف، جہاں بھی اور جس تنہائی کا شکار بھی ہیں، کھل کر ہنس رہے ہوںگے ۔
1	اس وقت تک ہم کچھ نتائج پر نظر ڈال چکے ہیں۔
0	فوج کی معاونت کے بغیر طالبان کے ساتھ مذاکرات دھول بن کر اُڑ چکے ہیں۔
0	بھارت ایک الجھائو کا شکار حکومت کے ساتھ بزنس کرنے سے پہلے بہت کچھ سوچے گا۔
0	سول اور ملٹری دفاتر کے درمیان پیغام رسانی تقریباً نہ ہونے کے برابر ہے۔
0	دیکھ لیں، ہمارے سیاست دانوں نے ریاست کو کس گرداب میں الجھا دیا ہے۔
1	ہمارے قومی افق پر نئے سیاسی خدوخال ابھر رہے ہیں۔
0	ماضی میں جب فوج جمہوری حکومت کے خلاف کارروائی کرتی تھی تو دائیں بازو کی مذہبی جماعتیں فوج کا ساتھ دیتی تھیں، لیکن حالیہ برسوں میں جب فوج جمہوریت کا ساتھ دیتے ہوئے طالبان کے خلاف قومی اور سیاسی اتفاق ِ رائے حاصل کرنے کی کوشش کر رہی ہے تو اس کی تمام حامی جماعتیں اس کا ساتھ چھوڑ کر طالبان کی حامی جماعتوں کی صف میں شامل ہو رہی ہیں۔
1	پرانے نظریاتی اتحاد الٹ گئے ہیں اور یہ پاکستان اور دفاعی اداروں کے لئے ایک نئی صورت ِ حال ہے۔
1	ڈرون: مستقبل کے لیے تحفظ یا خطرہ۔
1	جدید سے جدید تر روبوٹس کی تیاریاں جاری ہیں لیکن سائنسدان یہ کیوں کہہ رہے ہیں کہ ’ہمیں معاشرے کے لیے فائدہ مند ہونے کی اخلاقی، تعمیری اور مثبت ذمے داری قبول کرنا ہو گی۔‘
1	جہاں تک جدید تر روبوٹس کی تیاری کا تعلق ہے تو اس شعبے میں اب تک فطرت ہی انسان کی رہنمائی اور حوصلہ افزائی کر رہی ہے۔
1	ان میں وہ روبوٹ بھی شامل ہیں جنھیں ماحولیات کی بہتری، خطروں سے نمٹنے، نشانہ بننے والوں کی تلاش اور مدد اور سب سے بڑھ کر فوجی مقاصد کے لیے بھی استعمال کیا جائے گا۔
1	بی بی سی کی سائنس رپورٹر وکٹوریہ گل کی رپورٹ کے مطابق بایو انسپریشن و بایو میمیٹکس نامی جرنل میں ان مختلف تحقیقاتی ٹیموں سے تعلق رکھنے والوں نے اپنے تجربات کے بارے میں بتایا ہے۔
1	ان میں ایسے روبوٹس بھی شامل ہیں جو شکاری پرندوں کی طرح اپنے ہدف کو مضبوطی سے پکڑ اور اٹھا سکتا ہے ۔
1	وہ روبوٹس بھی جو کسی جھنڈ کر طرح ایک ساتھ پرواز کر سکتے ہیں۔
1	سائنسدانوں اور روبوٹ بنانے والوں کو ایسے روبوٹ بنانے کی تحریک اور حوصلہ افزائی جن پرندوں سے ملی ان میں چمگادڑ، کیڑے اور اڑنے والے سانپ بھی شامل ہیں۔
1	کیلیفورنیا کی سٹینفورڈ یونیورسٹی میں فضائی روبوٹکس کے ماہر پروفیسر ڈیوڈ لینٹک کا کہنا ہے کہ جانوروں اور پرندوں سے ملنے والی تحریک ڈرون ٹیکنالوجی کو آگے بڑھانے میں مدد دے رہی ہے۔
1	ان کا کہنا ہے کہ ارتقا نے ان بہت سارے مسائل کو حل کر دیا ہے جو ڈرون انجینیئرنگ کے لیے چیلنجوں کی شکل اختیار کر گئے تھے۔
0	پروفیسر لینٹک کہتے ہیں کہ کمزور ترین کبوتر بھی ایسی دشوار شہری فضا میں باآسانی ادھر سے ادھر پرواز کرتے ہیں جہاں ڈرون اب تک پرواز کرنے کے قابل نہیں ہو سکے۔
1	جریدے میں شائع ہونے والی بعض تحقیقات ایسی ہیں جو بہت سیدھے انداز میں بتاتی ہیں کہ ان چیلنجوں پر کیسے قابو پانے کی کوششیں کی جا سکتی ہیں۔
1	انہی تفصیلات میں یہ بھی شامل ہے کہ تیز ہواؤں، آندھیوں اور دوسرے ناموافق حالات میں پرندے، کیڑے مکوڑے اور جانور کیا کرتے ہیں۔
1	ان تفصیلات سے مستقبل کے ڈرونز کے نمونے یا ڈیزائن بنانے میں مدد لی جائے گی۔
1	پروفیسر لینٹک جسے کیڑوں میں ’پرواز کی حیرت انگیز صلاحیت‘ قرار دیتے ہیں، اُسی کو یونیورسٹی آف میری لینڈ کی کے محققین کی ایک ٹیم محسوس کرنے والے وہ حساس آلے یا سینسر بنانے کے لیے استعمال کر رہی ہے۔
1	اس کے لیے کیڑوں کی آنکھوں کو سینسر تصور کیا گیا ہے۔
1	یہ ’آنکھیں‘ اب وہ کیمرے ہیں جو ڈرون میں لگے کمپیوٹروں سے منسلک ہیں ۔
1	اردگرد کی ہر شے یا رکاوٹ کو محسوس کرتے ہیں اور ان سے دور ہونے یا بچنے کے نظام کو چلاتے ہیں۔
1	پنسلوینیا یونیورسٹی سے تعلق رکھنے والی محققین کی ایک ٹیم نے ڈرون میں لگائے جانے والے ایسے بازو اور پنجے بنائے ہیں جن کی مدد سے ڈرون شکاری پرندوں کی طرح تیزی سے چیزوں کو پکڑنے اور اٹھا لے جانے کے قابل ہو جائیں گے۔
1	شمالی کیرولائنا کی یونیورسٹی کے محققین نے پرندوں، کیڑوں اور چمگادڑوں کی پروازوں کے رازوں کو کھولنے پر توجہ دی ہے۔
1	انھوں نے خاص طور یہ سمجھنے کی کوشش کی ہے کہ چھوٹے چھوٹے کیڑوں کے پر بھی بگولوں اور ناموافق ہوا میں اڑنے کا کام کیسے کرتے رہتے ہیں۔
1	براؤن یونیورسٹی کے پروفیسر کینی بریور کی قیادت میں ایک ٹیم نے پرواز کے لیے چمگادڑوں کے پروں کی لمبائی اور لچک کو ڈرون میں استعمال کرنے کا تجربہ کیا ہے۔
1	اس میں ان کی توجہ کا مرکز چمگادڑ کے پروں اور بازوؤں میں موجود وہ جھلی ہے جو انتہائی پتلی سی ہوتی ہے اور اس میں اسی وجہ سے انتہائی لچک اور مزاحمت پیدا ہو جاتی ہے۔
1	امپیریل کالج لندن میں فضائی روبوٹکس لیبارٹری کے ڈائریکٹر ڈاکٹر میرکو کوواچ کی ٹیم فی الحال روبوٹس کے ’موبائل سینسر نیٹ ورک‘ یا چلتے پھرتے معلومات جمع کرنے والے آلات پر کام کر رہی ہے۔
1	ان میں زیادہ توجہ اس بات پر دی جا رہی ہے کہ ڈرون درختوں اور چھوٹی چھوٹی جگہوں پر کیسے پرندوں کی طرح بسیرا یا قیام کر سکتے ہیں۔
1	انہوں نے بی بی سی کو بتایا کہ وہ اس شعبے میں ہونے والی پیش رفت پر انتہائی خوش ہیں۔
1	اس کے ذریعے ہم ایسے روبوٹ بنا سکیں گے جو ماحولیاتی اور سونامی جیسی آفتوں کے بارے میں معلومات دے سکیں گے۔
1	ایسی آفتوں میں لوگوں کی تلاش اور بچاؤ کا کام کر سکیں گے۔
1	انھوں نے بتایا کہ ڈرون کا تجارتی استعمال پہلے ہی شروع ہو چکا ہے۔
1	مثال کے طور پر برطانیہ میں سول ایوی ایشن اتھارٹی (سی اے اے) نے گذشتہ سال تجارتی اداروں کو تقریباً 50 لائسنس یا ڈرون آپریٹنگ اجازت نامہ جاری کیے ہیں۔
1	ان اجازت ناموں کے تحت روبوٹس کی اکثریت فضائی فوٹو گرافی کےلیے استعمال کی جا رہی ہے۔
1	تاہم ابھی ان ڈرونز کو استعمال کرنے والوں پر پابندی ہے کہ ان کے ڈرون ان کی نظروں سے اوجھل نہ ہوں۔
0	سی اے اے کے ایک ترجمان نے بی بی سی نیوز کو بتایا کہ یہ پابندی اس لیے ہے کہ ابھی ڈرونز میں یہ صلاحیت نہیں ہے کہ وہ رکاوٹوں کو از خود محسوس کر کے اپنا رخ تبدیل کر سکیں۔
1	ڈاکٹر کوواچ کا کہنا ہے کہ یہ سینسری صلاحیت حاصل ہو جائے تو روبوٹ فضائی تصاویر اور ویڈیوز بنانے کے لیے انتہائی اہم کام کر سکیں گے۔
1	ان کا کہنا ہے کہ اس صلاحیت کا حصول انسانیت کے لیے انتہائی مفید اور اہم ہو گا۔
1	اس کے ساتھ ہی وہ کہتے ہیں ’ہمیں معاشرے کے لیے فائدہ مند ہونے اور روبوٹ کے اخلاقی، تعمیری اور مثبت استعمال کی ذمے داری بھی قبول کرنا ہو گی‘۔
0	’ڈیجیٹل ٹیکنالوجی کے طلبہ پر منفی اثرات پڑ رہے ہیں‘۔
1	شمالی آئرلینڈ میں اساتذہ کی ایک یونین نے سکولوں میں بچوں کی قابلیت پر جدید ٹیکنالوجی کے اثرات کے سلسلے میں فوری اقدامات کا مطالبہ کیا ہے۔
0	ایسوسی ایشن آف ٹیچر اینڈ لیکچررز نے سکول کے اوقات کے علاوہ بچوں کے کمپیوٹروں اور دیگر ڈیجیٹل آلات پر گزارے گئے وقت کی طوالت پر خدشات ظاہر کیے ہیں۔
0	تنظیم کا کہنا ہے کہ کچھ بچے نہ تو تعلیم پر توجہ دے پاتے ہیں اور نہ ہی سماجی طور پر گھلتے ملتے ہیں۔
0	ڈیجیٹل ٹیکنالوجی کے اثرات جمعرات کو بیلفاسٹ میں یونین کی سالانہ علاقائی کانفرنس کا مرکزی نکتہ بھی اور اس کی وجہ ان کی زیادہ تر وقت سوشل میڈیا اور ڈیجیٹل کھیلوں میں دلچسپی ہے۔‘
0	ایسوسی ایشن آف ٹیچر اینڈ لیکچررز (اے ٹی ایل) کے مارک لینگامر کا کہنا ہے: ’ہمیں ایسے بچوں کے بارے میں اطلاعات مل رہی ہیں جو سکول میں آ کر پڑھائی پر توجہ مرکوز کرنے اور باقاعدگی سے ملنے جلنے میں ناکام اور اس کی وجہ ان کی زیادہ تر وقت سوشل میڈیا اور ڈیجیٹل کھیلوں میں دلچسپی ہے۔‘
1	ان کا کہنا تھا کہ ’ہم چاہتے ہیں کہ محکمۂ تعلیم والدین کے لیے ہدایات جاری کرے کہ ان کے کمسن بچے ان ڈیجیٹل آلات پر زیادہ سے زیادہ کتنا وقت گزار سکتے ہیں اور کس طرح ڈیجیٹل ٹیکنالوجی کو محفوظ طریقے اور سمجھداری سے استعمال کر سکتے ہیں۔
1	مارک لینگامر نے کہا کہ اے ٹی ایل اس سلسلے میں وزیرِ تعلیم سے جلد ہی ملاقات کی درخواست دے گی اور اس ملاقات میں ان پر فوری اقدامات کے لیے زور دیا جائے گا۔
0	ان کا یہ بھی کہنا تھا کہ ’ہم ڈیجیٹل ٹیکنالوجی سے بچوں کو حاصل ہونے بڑے فوائد کی قدر کرتے ہیں لیکن اس کے ممکنہ خطرات کے بارے میں آگہی کی کمی ہے اور ہمارے خیال میں محکمۂ تعلیم کو والدین کو اس بارے میں آگاہ کرنے کے لیے اقدامات کی ضرورت ہے۔‘
1	پرائمری سکول کی استاد ایما کوئن کے مطابق سکرین کے سامنے گزارے گئے وقت کے اثرات سکول میں بچوں پر واضح طور پر دیکھے جا سکتے ہیں۔
0	ان کا کہنا ہے کہ ’کئی طالبعلم تعلیم میں یکسر دلچسپی نہیں لیتے اور یہ آلات ان کی سمجھنے کی صلاحیت کو بری طرح تباہ کر رہے ہیں۔‘
0	ایما نے یہ بھی بتایا کہ ان کی جماعت کے سات سے نو سال بچوں میں سے کم از کم نصف ایسے ڈیجیٹل گیمز کھیلتے ہیں جو نوجوانوں یا بالغوں کے لیے بنائے جاتے ہیں۔
0	بچوں کے ڈراؤنے خواب دماغی امراض کا باعث؟
0	برطانیہ میں محققین نے خبردار کیا ہے کہ بچپن میں باقاعدگی سے ڈراؤنے خواب آنا بعد کی زندگی میں ذہنی بیماریوں کا باعث بن سکتے ہیں۔
0	جریدے سلیپ میں شائع اس تحقیق میں لکھا گیا ہے کہ اکثر بچوں کو ڈراؤنے خواب آتے ہیں مگر ان کا تسلسل آنے والی عمر میں سنجیدہ مسائل کا باعث بن سکتا ہے۔
0	نیند میں ڈراؤنے خواب دیکھنا، چیخیں مارنا اور اپنے جسم کے اعضا کو سوتے ہوئے مارنے سے بھی خطرہ بڑھ سکتا ہے۔
1	بچوں کی فلاح و بہبود کے لیے کام کرنے والے فلاحی ادارے ’ینگ مائنڈز‘ نے کہا ہے کہ یہ ایک اہم تحقیق ہے جس دماغی مرض کے ابتدائی عوامل کا پتا چلایا جا سکتا ہے۔
1	اس تحقیق کے لیے 6800 افراد کو 12 سال کی عمر تک زیرِ نگرانی رکھا گیا۔
1	اس سلسلے میں بچوں کے والدین کو باقاعدگی سے پوچھا گیا کہ ان کہ بچے کسی قسم کی سونے کے مرض یا مسائل سے دوچار تو نہیں ۔
1	اس تحقیق کے اختتام پر ان کے دماغی صحت کے تجزیے کیے گئے جیسا کہ ہذیانی کیفیت، دماغی ہیجان یا ان کی جانب سے ایسا سوچا جانا کہ ان کے افکار کو کنٹرول کیا جا رہا ہے۔
0	اس تحقیق کے نتیجے میں ظاہر کیا گیا ہے کہ اکثر بچوں کو ان کے بچپن کے کسی حصے میں ڈراؤنے خواب دکھائی دیتے ہیں مگر 37 فیصد بچوں کے معاملے میں انہیں کئی سال مسلسل ڈراؤنے خواب دکھائی دیتے رہے ہیں۔
0	دس میں سے ایک بچے کو رات کے وقت دہشت انگیز خیالات یا خواب دکھائی دیے جو کہ تین سے سات سال کی عمر کے درمیان کے عرصے میں تھے۔
0	یونیورسٹی آف وارِک کی تحقیق کرنے والی ٹیم نے کہا ہے کہ لمبے عرصے تک کے ڈراؤنے خوابوں کے حوالے سے مسائل بعد کی زندگی میں دماغی امراض کا باعث بن سکتے ہیں۔
0	ہر 1000 بچے میں سے 47 کو کسی نہ کسی قسم کے دماغی مسائل کا سامنا کرنا پڑا۔
0	محققین میں سے ایک پروفیسر ڈائٹر وولک نے بی بی سی کو بتایا کہ ’ڈراؤنے خواب اور رات کے وقت دہشت انگیز خیالات اور خواب عام ہیں مگر ان کا جاری رہنا ثابت کرتا ہے کچھ سنجیدہ مسائل ہیں۔‘
0	نیند اور دماغی امراض کے درمیان اب تک واضح نہیں ہے اور ایک نظریہ یہ ہے کہ تنگ کرنے یا ابتدائی زندگی میں صدماتی تجربات کے نتیجے میں بھی یہ علامات سامنے آ سکتی ہیں۔
0	تاہم نیند کے مسائل کا علاج کرنے سے دماغی امراض سے بچاؤ ممکن نہیں ہو سکتا ہے۔
1	رات کے وقت دہشت ناک خواب یا خیالات کے دوران بچے کو تھوڑی دیر کے لیے جگانے سے اس سے بچنے میں مدد مل سکتی ہے۔
1	بے خوابی کا یادداشت پر اثر۔
0	دماغ کے سکین سے پتہ چلا ہے کہ بے خوابی کے شکار لوگوں کا ذہن ان لوگوں کے مقابلے مختلف ڈھنگ سے کام کرتا ہے جن کی نیند پوری ہوتی ہے۔
0	امریکہ کے سین ڈیاگو کی کیلیفورنیا یونیورسٹی میں کی جانے والی تحقیق میں پتہ چلا ہے جن لوگوں کو اچھی نیند نہیں آتی ان کے ذہن کو اپنی توجہ مرکوز کرنے کے لیے کافی جدوجہد کرنی پڑتی ہے۔
1	نیند کے متعلق یہ تازہ تحقیق ’سلیپ‘ یعنی نیند نامی جرنل میں شائع ہوئی ہے۔
0	بے خوابی کے شکار افراد کو رات میں سونے میں دقت پیش آتی ہے جس کا اثر دن میں ان کی کارکردگی پر پڑتا ہے۔
0	ان میں کسی چیز کے تئیں دیر سے رد عمل اور چیزوں کا بروقت یاد نہ آنا شامل ہے۔
1	اس تحقیق کے دوران ایسے 25 افراد کا جنہیں کم خوابی کی شکایت ہے کا مقابلہ ان 25 افراد سے کیا گیا جو خود کو اچھی نیند حاصل کرنے والوں میں شمار کرتے ہیں۔
1	ان کے دماغ کا ایم آر آئی سکین کیا گیا اور اسی دوران ان سے یادداشت کی جانچ کے لیے تیار کردہ کافی چیلنج بھرے امتحانات لیے گئے۔
0	نیند پر تحقیق کرنے والے محققوں میں سے ایک پروفیسر سین ڈرمنڈ نے کہا ’ہم نے یہ جانا کہ جو لوگ بے خوابی کا شکار تھے ان کے دماغ کا وہ حصہ ٹھیک سے حرکت نہیں کررہا تھا جو کہ عملی یادداشت کے لیے اہم ہوتے ہیں ۔
0	ان کے دماغ کا وہ حصہ بھی نہیں سویا تھا جس کا اس عمل سے بظاہر کوئی تعلق نہیں تھا۔‘
0	انھوں نے مزید کہا کہ ’اس تحقیق سے ہمیں یہ سمجھنے میں مدد ملے گی کہ بے خوابی کے شکار لوگوں کو صرف رات میں سونے میں تکلیف نہیں ہوتی بلکہ ان کے دماغ دن میں بھی اچھی طرح سے کام نہیں کرتے۔‘
0	برطانیہ میں نیند پرتحقیق کرنے والے ایک ریسرچر ڈاکٹر نیل سٹینلی کا کہنا ہے کہ ہرچند کہ دونوں گروپوں کی نیند کی کوالٹی بہت حد تک یکساں تھی تاہم ایک گروپ نے بے خوابی یا کم خوابی کی شکایت کی تھی۔
1	انھوں نے کہا: ’مرغی کیا ہے اور انڈا کیا ہے؟
0	کیا ان کے دماغ مختلف ہیں جس کی وجہ سے ان کو خراب نیند کی شکایت ہے۔‘
1	شاید وہ رات میں ہونے والی چیزوں کو دوسری طرح سے لیتے ہیں ۔
0	یہ بھی ہو سکتا ہے کہ جو چیز ان کی کارگزار یادداشت اور توجہ کو مرکوز کرنے کی صلاحیت کو متاثر کر رہی ہے وہی ان کی نیند کو بھی متاثر کر رہی ہو۔
1	ملالہ حقیقت یا ڈرامہ۔
1	شہرت کے دوام عروج پر پہنچنے والی ملالہ یوسفزئی نے امن کے لیے ایسا کیا کام کیا جو اسے نوبل انعام کے لیے نامزد کیا گیا۔
1	بین الاقوامی اداروں کی جانب سےکئی ایوارڈز دئیے گۓ۔
1	یہ ایسی گتھی ہے جسے سلجھانے کی کوشش کئی لوگوں نے اپنے مفروضے اور اندازوں کی مدد سے کی مگر یہ ایک ایسی پہیلی ہے جس کا جواب ملالہ نے خود ہی اپنی کتاب میں دے دیا ہے ۔
0	پاکستان اور اسلام کے خلاف بولنے کے صلے میں بین الاقوامی سطح پر تو ملالہ کی شہرت میں تو اضافہ ہو رہا ہے مگر پاکستان کی سطح پر اس کی شہرت بتدریج گر رہی ہے۔
0	سوشل میڈیا پر جس طرح سے ملالہ پر تنقید ہو رہی ہے اس سے یہ لگ رہا ہے کہ پاکستانی عوام نے ملالہ اور اس کے والد ضیاء الدین کو ایک امریکن ایجنٹ کے طور پر دیکھنا شروع کر دیا ہے۔
1	ملالہ یوسفزئی کو شہرت ملنے کا آغاز بی بی سی کی ویب سائٹ پر گل مکئی کے نام سے ڈائری لکھنے کے بعد ہوا ۔
0	اس شہرت کو ہوا دینے میں ہمارے اور مغربی میڈیا نے بھرپور کردار ادا کیا مگر بعد میں مختلف ذریعے سے یہ بات سامنے آئی کہ گل مکئی نے نہیں بلکہ بی بی سی کے نمائندے عبد الحیئ کاکڑ نے لکھی۔
1	اس کے لئےملالہ اور اس کے والد سے اجازت لینے کے ساتھ ان کو معاوضہ بھی ادا کیا گیا تھا ۔
1	ملالہ کی ڈائری کے ویب سائٹ پر شائع ہونے کے بعد یہ تاثر دینے کی کوشش کی گئی کے ملالہ کی ڈائری کے بعد سوات اور اس سے ملحقہ علاقے کی لڑکیوں نے اسکول اور کالج جانا شروع کیا۔
0	یہ تاثر بلکل غلط ہے کیونکہ اگر ایسا ہوتا تو سوات میں بچیوں کے اسکول اور کالج جانے کی شرح میں تھوڑا تو اضافہ ہوتا۔
1	سوات میں لڑکیوں کے تعلیم حاصل کرنے کی شرح جتنے پہلے تھی آج بھی کم و بیش اتنی ہی ہے ۔
0	ملالہ کو شہرت کی بلندیوں پر پہنچانے میں اس گولی نے بڑا اہم کردار ادا کیا جو کہ اس کے سر پر لگی اور گردن تک اتر گئی مگر کمال ہے کہ ملالہ کو صرف بولنے میں تھوڑی پرابلم ہوئی اور باقی سب خیر ہوگیا۔
0	ملالہ کو گولی لگی یا نہیں یہ الگ بحث ہے مگر اس حملے کے بعد پاکستانی عوام کے دل میں ملالہ کے دل میں ہمدردی کے جذبات ضرور جاگے تھے مگر جس سے طرح سے امریکی صدر بارک اباما جنہوں نے سلالہ چیک پوسٹ پر حملے کے بعد معافی مانگنے سے یکسر انکار کر دیا تھا ، نے جس طرح سے ملالہ پر حملے کی مذمت کی اور راتوں رات ملالہ کی انگلینڈ روانگی ہوئی اس نے لوگوں کے دل شکوک و شہبات کو جنم دیا۔
0	یہ بات بھی سامنے آئی کہ امریکہ کے لئے کام کرنے والوں اور امریکی مفادات کے لیے ملکی وقار اور عزت کا سودا کرنے والوں کی اہمیت امریکہ کی نظر میں پاکستان کی فوج سے زیادہ ہے ۔
0	اس حملے کے بعد لوگوں نے سوشل میڈیا پر ملالہ اور اس کے والد کو سخت تنقید کا نشانہ بنایا اور دونوں کو امریکی ایجنٹ قرار دیکر اس حملے کو ایک سوچی سمجھی سازش قرار دیا۔
0	ملالہ متنازع شخصیت کی تو شروع مالک تھی مگر رہی سہی کسر ملالہ کی کتاب نے پوری کر دی ۔
0	کتاب پڑھ کر لگا کہ یہ پاکستان اور اسلام دشمن لوگوں کی آواز ہے ۔
0	جس طرح سے اس کتاب میں سلمان رشدی کی حمایت ، پاک بھارت جنگ، احمدیوں کو غیر مسلم قرار دینے والے واقعہ ، ناموس رسالت کے قانون اور ملالہ کے والد کی جانب سے پاکستان کے یوم آزادی کے دن سیاہ پٹیاں باندھنے کا ذکر کیا گیا ہے۔
0	اس سے یہ بات عیاں ہوگئ کہ یہ کتاب ایک سولہ سالہ بچی کی آواز نہیں بلکہ یہ سب مغرب کی اسلام دشمن عناصر کی جانب سے کی جانے والی کوشش ہے اور ملالہ اور اس کے والد صرف ایک مہرے کی طرح سے کام کر رہے ہیں ۔
0	اب اگر بات کریں ملالہ کے آبائی شہر سوات کی، تو سوات کے لوگ بھی ملالہ سے ناخوش ہی نظر آتے ہیں ۔
0	اس بات کا اندازہ لگانے کے لیے وہ واقعہ ہی کافی ہے جب سوات میں موجود سیدہ گرلز کالج کا نام بدل کر ملالہ کے نام سے منسوب کیا گیا تو سوات کی تاریخ میں پہلی بار کالج کی طالبات نے روڈ پر نکل کر بھرپور احتجاج کیا جس کے باعث مجبور ہو کر انتظامیہ کو نام واپس تبدیل کرنا پڑا ۔
0	اگر سوات کی عوام کے دل میں ملالہ کے لیے عزت و احترام ہوتا تو یہ واقعہ ہی نہیں ہوتا ۔
0	ملالہ کی نوبل انعام کے لئے نامزدگی ، اقوام متحدہ میں خطاب اور مختلف فورم پر ایوارڈ کے ملنے میں مغرب کی حمایت ، پاکستان اور اسلام دشمن زبان کے علاوہ بظاہر تو اور کوئی خاص بات نظر نہیں آتی ۔
0	جس طرح سے ہمارے میڈیا نے اسے بھرپور کوریج دی اس نے میڈیا کی مغرب نظری کو بھی ہمیشہ کی طرح واضح کیا۔
1	میڈیا نے تو یہ بات ثابت کرنے کی ہر ممکن کوشش کی کہ ملالہ پاکستان کا سرمایہ ہے۔
0	اس کے برعکس سوشل میڈیا نے بھرپور تنقید اور مخالفت کر کہ یہ ثابت کیا کہ پاکستانی عوام کے دل میں ملالہ کے لیے کوئی ہمدردی باقی نہیں بچی ہے۔
1	سائنسی مواد اردو میں۔ ہاں یا نہیں۔ ایک دھندلا سا نقشہ۔
1	اردو زبان میں سائنسی مواد پر جب بات ہو تو دو اہم نکات اکثر سامنے آتے ہیں۔
1	ایک طرف کسی کا یہ کہنا ہوتا ہے کہ سائنسی مواد کی مقامی زبانوں میں موجودگی اسے عام فہم بنانے کے لیے انتہائی ضروری ہے۔
0	دوسری جانب کچھ لوگ یہ کہتے ہیں کہ جس سطح پر ہم ہیں، اس حالت میں لوگوں کو اردو میں سائنس پڑھانا انہیں محدود کرنے کے برابر ہے۔
0	کہ جس سطح پر پہنچ کر انہیں آگے کسی اور زبان کو اختیار کرنے کی ضرورت پڑی، وہاں سے ان کی مشکلات شروع جائیں گی اور آگے بڑھنا انتہائی مشکل ہو جائے گا۔
1	ان کے مطابق شروع سے دیگر زبانوں میں انہیں تربیت دینے سے وہ زیادہ بلند سطح پر موجود مواد، جو کہ صرف غیر زبان میں ہی دستیاب ہوگا، سے بہتر استفادہ کر سکیں گے۔
1	وزن دونوں ہی باتوں میں ہے۔
1	پہلا گروہ جب اپنی زبان میں تعلیم دینے والی ترقی یافتہ قوموں کی جانب اشارہ کرتا ہے۔
1	دوسرے گروہ والے اس حقیقت کی طرف توجہ دلاتے ہیں کہ وہ ممالک اس معاملے میں پہلے ہی سے کافی مستحکم بنیادیں رکھتے ہیں۔
0	تو کیا اس کا مطلب یہ ہوا کہ اردو میں سائنسی تدریس کی کوششوں کو ترک کر دیا جائے؟
1	میری رائے میں ایسا نہیں۔
1	موجودہ صورت حال بھی قابلِ قبول تو نہیں۔
1	تبدیلی لانے کے لیے کچھ نہ کچھ تو ہاتھ پیر چلانے ہی پڑیں گے۔
1	لیکن جو لوگ فوری طور پر اردو میں سائنس کی تدریس رائج کرنے کا مطالبہ کرتے ہیں، انہیں بھی اس دلیل کو مد نظر رکھنا ہوگا جس کا ذکر اوپر گزرا
1	تو پھر حل کیا ہے؟
1	یہ تو عام مشاہدہ ہے کہ پائیدار نوعیت کی بڑی تبدیلی ہمیشہ آہستہ آہستہ ہی آتی ہے۔
1	میرے خیال میں بہتر طریقہ یہ ہوگا کہ فی الحال رسمی سائنسی تدریس کو اسی طرح انگریزی میں چلنے دیا جائے لیکن ساتھ ساتھ اردو میں مواد کی دستیابی کی کوششیں بھی جاری رکھی جائیں۔
1	آج اگر میں کچھ بنیادی نوعیت کا مواد اردو میں دستیاب کر دیتا ہوں تو کل کو اگر کوئی اور آ کر اس پر کام کرنا چاہے گا تو آسانی سے اس کے اوپر تھوڑی اور عمارت کھڑی کر دے گا۔
1	اسی طرح پھر کوئی اور آ کر کچھ اور اینٹیں لگا دے گا۔
1	یوں ہوتے ہوتے، اگر اللہ نے چاہا تو، ایک دن ایسا آ ہی جائے گا کہ جب ہمارے پاس بنیادی سے لے کر اعلیٰ تعلیم تک کے لیے اردو میں مواد دستیاب ہو۔
1	بھلے ہی وہ وقت سو سال بعد آئے لیکن اگر چل پڑیں گے تو آہستہ آہستہ ہی سہی، سفر کٹ ضرور جائے گا۔
1	اور پھر اگلے مرحلے میں دیگر مقامی زبانوں میں یہ سب کام کرنا زیادہ آسان ہو جائے گا۔
1	اور تب ہم بھی، ان شاء اللہ، اس مقام پر پہنچ جائیں گے کہ جہاں پہنچ کر ہمارے لیے اپنی زبانوں میں سائنس کی تدریس کوئی مسئلہ ہی نہیں رہے گی۔
1	لیکن ایک بات کا خیال رہے! صرف مواد ہی دستیاب کرنا کافی نہیں ہوگا۔
1	خود تحقیق کی عادت بھی ڈالنی ہوگی۔
1	اس تبدیلی کو دیر پا بنانے کے لیے اس سب کے ساتھ ساتھ خود انحصاریت کی طرف بھی بڑھنا ہوگا۔
0	دوسروں کا جھوٹا استعمال کرنے کی عادت سے جان چھڑانی ہوگی۔
1	یعنی کہ بیک وقت دو جہتوں میں بڑھنا ہوگا۔
1	مواد کی دستیابی بھی اور تحقیق بھی۔
1	اس کے متوازی فی الوقت تو اپنا تدریسی نظام انگریزی میں چلانا پڑے گا۔
1	لیکن مجھے قوی امید ہے کہ یہ سفر قدم بہ قدم آگے بڑھتا رہا تو ایک دن ہم اس قابل ضرور ہو جائیں گے کہ انگریزی کی انحصاریت سے بہ آسانی جان چھڑا سکیں۔
1	ہم پر سرخ رنگ کے اثرات۔
1	سرخ شاید سب سے زیادہ متاثر کرنے والا رنگ ہے جو دفتر میں آپ کے کام سے لے کر ذاتی تعلقات تک کو متاثر کرتا ہے۔
1	ملکۂ برطانیہ کے تاج میں جڑے لال رنگ سے لے کر ایمسٹرڈم کے ریڈ لائٹ ایریا تک آج سرخ کے مختلف شیڈز کو اقتدار، جارحیت اور جنس کی علامت کے طور پر دیکھا جاتا ہے۔
1	رنگوں کی نفسیات‘ کے مطالعے سے پتہ چلا ہے کہ سرخ رنگ کا ہمارے موڈ، خیالات اور کام پر گہرا اثر ہوتا ہے۔
1	سرخ رنگ زیب تن کرنے سے آپ کی فیزیا لوجی یا حرکات و سکنات اور ہارمون کے توازن پر تو اثر ہوتا ہی ہے کھیل کے میدان میں کارکردگی پر بھی اس کا اثر دیکھا گیا ہے۔
1	بہت سے جانور مثلاً کتے سرخ اور سبز رنگوں میں تمیز نہیں کر پاتے۔
1	جب ہمارے آباء جنگل میں زندگی بسر کرنا سیکھ رہے تھے تب ان کی آنکھوں کے ریٹنا میں ایک خاص سیل تیار ہو رہا تھا جو شوخ سرخ پھل کو منتخب کرنے میں مدد کرتا تھا۔
1	رفتہ رفتہ غصے میں ناک کا سرخ ہونا طاقت و قوت کی علامت بن گیا۔
1	منڈرل بندر شاید اس کی بہترین مثال ہے کیونکہ جتنا صحت مند بندر ہوگا اتنا ہی شوخ اس کی ناک کا لال رنگ ہوگا۔
1	میں يونورسٹي آف ڈرہم کے ماہرین نفسیات رسل ہل اور رابرٹ بارٹن نے تحقیق شروع کی کہ کیا انسانوں میں بھی ایسا ہوتا ہے کیونکہ انسان بھی ’غصے میں لال‘ ہو جاتے ہیں۔
1	ہل اور بارٹن نے سنہ 2004 میں ہونے والے اولمپکس میں کھلاڑیوں کے لباس پر تحقیق کی۔
1	باسکنگ اور تائكونڈو کے کھیل میں کی جانے والی اس تحقیق میں پایا گیا کہ سرخ رنگ کے کپڑے پہننے والے کھلاڑیوں کے جیتنے کا امکان پانچ فیصد زیادہ تھا۔
1	ہل کہتے ہیں: ’سرخ رنگ کے کپڑے آپ کو اچھا کھلاڑی نہیں بنا دیتے ہیں لیکن جب آپ کا مقابلہ برابر کے حریف سے ہو تو یہ جیت اور ہار کے توازن کو متاثر کرتے ہیں۔‘
1	فٹبال کے میدان پر تحقیق سے پتہ چلا کہ اگر گول کیپر نے لال رنگ پہنا ہوا ہے تو پینلٹي شوٹ آؤٹ میں اس کے خلاف گول کے امکانات کم ہو جاتے ہیں۔
1	یونیورسٹی آف روچسٹر کے اینڈریو ایلیٹ کہتے ہیں کہ سرخ رنگ پہننے والے اپنے آپ کو زیادہ ڈومینینٹ یا غالب سمجھتے ہیں جس سے دل کی دھڑکن اور ٹسٹسٹرون کی مقدار بڑھ جاتی ہے۔
1	بعض فیشن ماہرین کے مطابق لال ٹائی پہننے سے دفتر میں اثر و رسوخ اور بااختیار ہونے کا احساس ہوتا ہے۔
0	مگر سرخ رنگ کی وجہ سے پیدا ہونے والی جارحیت کے منفی اثرات بھی ہو سکتے ہیں۔
0	زبانوں کی قاتل معاشی ترقی۔
0	سائنسدانوں کا کہنا ہے کہ معاشی ترقی کی وجہ سے دنیا میں کچھ زبانیں دم توڑ رہی ہیں۔
0	تحقیق کے مطابق اس خطرے کا سب سے زیادہ سامنا شمالی امریکہ، یورپ اور آسٹریلیا جیسی دنیا کی ترقی یافتہ ترین اقوام میں بولے جانے والی اقلیتی زبانوں کو ہے۔
1	رائل سوسائٹی میں شائع ہونے والی ایک تحقیق میں کہا گیا ہے کہ متروک ہوتی ہوئی زبانوں کو بچانے کی کوششوں کا مرکز ترقی یافتہ ممالک ہونا چاہییں۔
0	تحقیق کرنے والے سائنسدانوں کی ٹیم کی سربراہ اور برطانیہ کی کیمبرج یونیورسٹی سے منسلک ڈاکٹر تاتسویا امانو کا کہنا ہے کہ ’ہم دنیا کی کئی زبانوں کو بڑی تیزی کھو رہے ہیں جو کہ نہایت تشویشناک بات ہے۔
1	’اس تحقیق کے ذریعے ہم جاننا چاہتے تھے کہ دنیا کےمختلف علاقوں میں زبانوں کے ختم ہونے کے اسباب کیا ہو سکتے ہیں۔‘
0	ڈاکٹر تاتسویا امانو نے کہا کہ دنیا بھر میں تقریباً 25 فیصد زبانیں ایسی ہیں جنھیں متروک ہو جانے کے خطرے کا سامنا ہے۔
0	تحقیق میں معلوم ہوا ہے کہ کوئی ملک معاشی طور پر جتنا زیادہ کامیاب ہوتا ہے وہاں اتنی ہی زیادہ تیزی سے زبانیں ختم ہوتی جاتی ہیں۔
0	شمالی امریکہ میں ’اپرتنانا‘ جیسی زبانیں بولنے والوں کی تعداد 25 افراد تک گِر چکی ہے۔
0	یورپ میں ’اُمی سمین سکنیڈے نیوین‘ اور قدیم فرانس میں بولی جانی والی زبان ’اوورگناٹن‘ بھی تیزی سے ختم ہو رہی ہیں۔
1	ڈاکٹر تاتسویا امانو کا کہنا ہے کہ ’جب معیشت ترقی کرتی ہے تو ہوتا یہ ہے کہ صرف ایک زبان اس قوم کی سیاست اور تعلیمی میدانوں میں حاوی ہو جاتی ہے۔
0	’یوں لوگ مجبور ہو جاتے کہ وہ یا تو حاوی ہو جانے والی زبان بولنا شروع کریں اور یا خود معاشی اور سیاسی لحاظ سے متروک ہو جائیں۔‘
0	تحقیق میں یہ بھی دیکھا گیا ہے کہ ترقی یافتہ ترین ممالک کے علاوہ ہمالیہ کے پہاڑی سلسلوں میں بولی جاننے والی بولیاں بھی ختم ہوتی جا رہی ہیں۔
0	کیا موبائل فون کے استعمال سے کینسر ہوتا ہے؟
1	آج کل پاکستان میں ٹیلیوژن پر سب سے زیادہ اشتہارات موبائل فون کمپنیوں کے آتے ہیں۔
1	ہر کوئی اپنی اپنی کمپنی کے فون اور سروس کی تعریفوں کے پل باندھتا نظر آتا ہے۔
1	بہت سی کمپنیاں تو صارفین کو سارا دن اور ساری رات موبائل فون استعمال کرنے کی ترغیب دیتے رہتے ہیں۔
0	پہلے تو صرف والدین ہی تنقید کرتے نظر آتے تھے، لیکن بعد میں عدلیہ بھی اس پر معترض نظر آئیں۔
1	موبائل فون کے زیادہ استعمال پر تنقید کرنے والے عام طور پر اس کے سماجی اور اقتصادی پہلووٴں پہ توجہ دلانے کی کوشش کرتے ہیں۔
0	مثال کے طور پر یہ کہ اس سے وقت اور پیسے برباد ہوتے ہیں۔
0	گاڑی چلاتے ہوئے موبائل پہ بات کرنے سے حادثات کے امکانات بڑھ جاتے ہیں۔
0	کچھ لوگ موبائل فون کے زیادہ استعمال کو انسانی صحت کے لئے مضر قرار دیتے ہیں اور کہتے ہیں کہ اس سے سرطان تک ہو سکتا ہے۔
1	کان، ناک اور حلق کے امراض کے ماہر پروفیسر ڈاکٹر کلیم اللہ تھہیم نے وائس آف امریکہ سے بات کرتے ہوئے کہا کہ موبائل فون ایمرجنسی کی صورتحال میں یا کسی ضروری بات کے لئے مختصر دورانئے کے لئے استعمال کیا جانا چاہئے۔
0	لمبی باتوں کے لئے نہیں۔
0	ان کا کہنا تھا کہ موبائل فون سے خارج ہونے والے برقی مقناطیسی اثرات انسانی صحت پر مضر اثرات مرتب کر سکتے ہیں، خاص طور پر بڑھتے ہوئے بچوں میں۔
0	ڈاکٹر صاحب کا مزید کہنا تھا کہ موبائل فون کو کان پہ چپکا کر زیادہ دیر بات کرنے سے کان اور دماغ متاثر ہو سکتے ہیں۔
1	اس لئے موبائل فون کو کان سے دور رکھ کر بات کی جانی چاہئے۔
1	ہو سکے تو اسپیکر فون یا ’ہنڈس فری‘ آلے کا استعمال کرنا چاہئے۔
1	فون ملاتے وقت اور کسی کا فون اٹھاتے وقت کال مل جانے تک موبائل فون کو خصوصی طور پر کان سے دور رکھنا چاہئے، کیونکہ اس وقت موبائل سے بہت زیادہ تابکاری خارج ہو رہی ہوتی ہے۔
0	بچوں میں سرطان کے مرض کے ماہر ڈاکٹر محمد شمویل اشرف نے وی او آے سے بات کرتے ہوئے کہا کہ ابھی تک اس سوال کا کوئی حتمی جواب نہیں مل سکا کہ موبائل فون کے استعمال سے سرطان ہوتا ہے یا نہیں۔
1	لیکن، جب تک یہ تنازعہ حل نہیں ہوتا تب تک سب سے بہتر یہ ہے کہ موبائل فون کا استعمال کم کیا جائے۔
0	موبائل فون سے خارج ہونے والی تابکاری اور اس کے ممکنہ مضر صحت اثرات پہ بات کرتے ہوئے ماہر طبیعیات پروفیسر ڈاکٹر عبدلقدیر نے وائس آف امریکہ کو بتایا کہ موبائل فون سے خارج ہونے والی تابکاری اور مائکروویو اوون میں کھانا پکانے اور گرم کرنے کے لئے استعمال ہونے والی تابکاری میں مماثلت ہے۔
1	لیکن، ان کی طاقت میں فرق ہوتا ہے۔
1	موبائل فون میں بہت کم طاقت کی تابکاری بڑی احتیاط کے ساتھ استعمال ہوتی ہے۔
1	یوں موبائل فون کمپنی کے ٹاور کے پاس تو تابکاری زیادہ ہو سکتی ہے۔
1	لیکن، موبائل فون سے نکلنے والی تابکاری نقصان دہ نہیں۔
0	سرطان پہ تحقیق کرنے والے بین الاقوامی ادارے نے موبائل فون سے خارج ہونے والی تابکاری کو انسانوں میں سرطان کا ممکنہ موجب قرار دیا تھا۔
1	عالمی ادارہ صحت کا کہنا ہے کہ چونکہ موبائل فون کے اتنے بڑے پیمانے پر استعمال کو بہت زیادہ عرصہ نہیں ہوا ۔
1	اس کے انسانوں میں سرطان اور دوسرے طویل مدتی مضر صحت اثرات کو جاننے کے لئے تحقیق جاری ہے۔
1	لیکن، اب تک انسانوں یا جانوروں میں اس کے شواہد نہیں ملے۔
1	عالمی ادارہٴ صحت کا کہنا ہے کہ موبائل فون کا استعمال کم کیا جائے۔
1	کالز کا دورانیہ مختصر رکھا جائے تو موبائل فون سے خارج ہونے والی تابکاری کے ممکنہ مضر صحت اثرات کو کم کیا جا سکتا ہے۔
1	ساتھ ہی ساتھ، ’ہنڈس فری‘ آلے کا استعمال کرنے اور بات کرنے کے لئے ایسی جگہ کا انتخاب کرنے سے کہ جہاں موبائل فون کے سگنلز اچھے ہوں تابکاری سے بچنے میں مدد مل سکتی ہے۔
1	کیاتحریر شخصیت کے راز کھول دیتی ہے؟
1	عام طور پر دستخط کسی نہ کسی انداز کے بنائو سے ترتیب دیے جاتے ہیں۔
1	حضرت انسان بھی عموماً جب گھر کی بے تکلف اور سادہ طرز زندگی کی چہار دیواری سے نکل کر معاشرے میں آتے ہیں۔
1	تو اپنے لباس، سر کے بال، چہرے کے خدوخال کو اس انداز میں مرمت کرکے باہر نکلتے ہیں کہ جیسے وہ اپنے خیال میں گھریلو روز مرہ کے رہن سہن سے بہتر انداز میں دوسروں کو نظر آرہے ہوں۔
1	دستخط کو بھی لکھنے والے کے چہرے کی طرح سمجھیے اور اس کی تحریر کو اس کے باقی جسم کی کیفیت۔
1	یہی وجہ ہے کہ ہر ملک اور زبان کا لکھنے والا اپنے دستخط بھی لاشعوری طور پر اسی انداز میں رقم کرتا ہے جس طرح وہ دوسروں کو ایک خاص شان اور ادا میں سامنے کرنے کا خواہش مند ہوتا ہے۔
1	اس میں کسی ملک کے کسی بھی خاص شخصیت کی قید نہیں ہے، چنانچہ مختلف ممالک اور مختلف زبانوں کے رسم الخطوں میں دستخطوں کی آن بان ذیل میں ملاحظہ ہو۔
1	ملکوں کے اعتبار سے یہ دستخط ایران، افغانستان، عراق، ترکی، روس، انگلستان، جرمنی، اٹلی، فرانس، امریکہ، پاکستان اور ہندوستان کے لوگوں کے ہیں۔
0	شخصیتوں کے لحاظ سے جمال عبدالناصر، جوزف سٹالن ،نپولین، ابراہم لنکن، آلے ساندرومائوسانی، گوئٹے، ڈاکٹر جمیل جالبی، قیوم منصور، غازی مصطفیٰ کمال پاشا، ایچ جی ویلس، حسین ابراہیم حمید، ڈاکٹر ایرج افشار اور رادھا کرشن جیسے لوگوں کے اصل دستخطوں سے نقل کرکے درج کیے گئے ہیں۔
1	عدلیہ، بینک، ڈاک خانہ، پولیس، غرض ہر ملک کے ہر طبقے، فرقے اور محکموں میں اہل معلمہ کے دستخط اس طرح کارآمد ہوتے ہیں۔
1	جیسے وہ خود یعنی صاحب دستخط موجود ہو حالانکہ دراصل وہاں تو وہ خود موجود نہیں ہوتا بلکہ اس کے صرف دستخط پیش ہوتے ہیں لیکن وہ اس کی ذات کی طرح سمجھے جاتے ہیں۔
1	دستخط کرنے والا اکثر خود نہیں ہوتا اور اس کے دستخط اس کی جگہ موجود ہوتے ہیں اور اپنا کام بھی مکمل طور پر انجام پالیتا ہے۔
1	اسی لیے دستخط کو لکھنے والے کا ہمزاد کہنا قطعی درست ہے۔
1	بینک میں چیک، ڈاک خانے میں منی آرڈر اور رجسٹری وصول ہونے کے بعد رسید، پولیس میں تحریری رپورٹ پر دستخط، عدلیہ میں مختار نامے اور وکالت نامے دستخط کے ساتھ ہوں تو وہ اپنا کام پورا پورا انجام دے لیتے ہیں۔
0	موجودہ زمانے کی ترقی کی مادی دوڑ میں جرائم بھی آگے بڑھنے میں کسی سے پیچھے نہیں رہے۔
1	اسی لیے انسان کو اپنے دستخطوں کی حفاظت پر زیادہ توجہ دینا پڑی ہے۔
0	تحریر خواہ کسی بھی انداز کی ہو لیکن اب دستخطوں کو تقریباً پیچیدہ ہی بنا کر لکھنے میں لوگ اپنی عافیت سمجھتے ہیں۔
0	بظاہر دیکھئے تو تحریر خاصی صاف اور ستھری نظر آتی ہے لیکن جب اس کے لکھنے والے کے دستخطوں کو سامنے رکھیے تو ان کا پڑھنا اور سمجھنا کیسا، بس ہجے ہی کرتے رہ جائیے۔
1	دراصل دستخط، جیسا کہ اوپر بیان کیا جاچکا ہے، لکھنے والا اپنے جانے ہوئے رسم الخط میں اپنی جسمانی شخصیت کے بجائے اپنی ذات کا تحریری حلیہ کاغذ پر نقش کرتا ہے۔
0	اور اس طرح گویا وہ اپنی ذاتیات کا چہرہ پیش کرتا ہے جس طرح آپ کسی کا محض چہرہ دیکھ کر اس کی کوئی تفصیل یا یقینی کردار کی خصوصیات کا فیصلہ نہیں کرسکتے، بلکہ صرف معمولی ساقیاس کرسکتے ہیں۔
1	اسی طرح کسی کے دستخط دیکھ کر آپ اس کی مکمل سیرت معلوم نہیں کرسکتے بلکہ صرف بعض خصلتوں کی نشان دہی کرسکتے ہیں۔
1	لفافہ دیکھ کر خط کا مضمون بھانپ لیا کرتے ہیں نہ کہ اندر خط میں لکھا ہوا پورا مضمون، یہی ہمارے قدیم سوچ کا انداز آج بھی درست ہے اور تسلیم۔
1	اس لفافے پر لکھے ہوئے پتے کو پڑھیے اور دیکھیے، کاغذکی سطح پر اس کا مقام خاص طورپر بائیں طرف اور پیشانی کے سرے پر ہے۔
1	یہ کاتب کی جدت پسندی کے ساتھ اس کی ملنساری میں وقار اور رکھ رکھائو کی دلیل ہوتا ہے، ایسا کاتب ہرایک سے بے تکلف ہونا پسند نہیں کرتا۔
1	یہ لفافے کی سطح کے بالکل بائیں بازو پر رقم ہونے سے ظاہر ہوتا ہے۔
1	پتہ لفافے کی سطح سے بہت دور جاپڑا ہے۔
1	1فنی طور پر لفافے کی سطح کو معاشرہ تسلیم کرلیا جائے تو ماننا پڑے گا کہ کاتب کی طرز زندگی عام معاشرے سے الگ تھلک ہے۔
1	کاتب عام آدمی کی طرز معاشرت سے نفرت تو قطعی نہیں رکھتا، کیونکہ سطح پر نفاست سے پتہ ترتیب دیا ہوا ہے۔
1	جس میں سطروں کا فاصلہ، شخصیت کا لحاظ پاس، رہائش کے حوالے والی دوسری سطر کی یکسانیت اور قیام کے شہر کا نام نمایاں ہونا اس کی انسانیت پسندی کی دلیل ہے۔
1	معلوم ہوتا ہے کہ وہ قاتل، ظالم اور جرائم پیشہ تک کو ان کے کرتوتوں کو ذہن میں رکھ کر ان سے صرف وہ برتائو نہیں کرنا چاہتا جس کے لیے وہ سزاوار ہیں، بلکہ وہ ہر حالت میں ان کو آدمی یا اولاد آدم پہلے سمجھنا چاہتا ہے۔
1	اس کے یہ خیالات لفافے کو پیشانی سے ملا کر لکھا ہوا پتہ اسی انداز میں پکار کر کہہ رہا ہے۔
1	جس طرح کوئی گہرا سرخ چیختے رنگ وار کپڑے کی قمیض یا جمپر پہنے سربازار یا سڑک پر لوگوں کو اپنی طرف متوجہ کرنے کا خاموش زبان سے اعلان کرتا پھر رہا ہو۔
1	اب فنی تحریر شناسی کی انہی علامات کے ثبوت کیس اتھ ماننا پڑتا ہے کہ اس پتہ کے لکھنے والے کاتب کا چہرہ کسی بات کو طالب علمانہ انداز میں سمجھتے وقت سپاٹ اور سنجیدہ ہونا چاہیے۔
1	گفتگو میں محتاط اور ملت داری میں رکھ رکھائو کی عادت کے سبب اس کی آنکھیں بار بار گرد و پیش میں گردش کرنے والی نہیں ہوسکتیں، بلکہ وہ لمحہ بہ لمحہ جم کر دیکھنے والی نگاہوں کی مالک ہوں گی۔
0	ایسے شخص کے چہرے پر غور کرتے وقت چھریوں اور شکنوں کی خفیف سی لہر بھی ہوگی خواہ ابھی وہ ’’چالیساً‘‘ ہی کیوں نہ ہو۔
1	یہ لفافہ دیکھ کر خط کا مضمون بھانپ لینے کا اندازہ، کسی کے دستخطوں کو لکیر در لکیر پڑھ کر کاتب کی سیرت کے بعض پہلو سمجھ لینے سے بالکل ملتا جلتا ہے۔
1	غرض آ پ نے فن تحریر شناسی سے کسی کے دستخط کیا پڑھ لیے گویا اس کاتب کا چہرہ دیکھ لیا۔
1	دستخطوں کے تجزیے نے اس کا چہرہ آپ کے سامنے لاکھڑا کیا، دوسرے لفظوں میں یوں کہنا چاہیے کہ دستخط دراصل ایک طرح سے کاتب کے ’’ہمزاد‘‘ ہوتے ہیں۔
1	ہماری زندگی پر ٹیکنولوجی کے اثرات۔
1	ٹیکنولوجی دنیا میں آئی اور اس نے انسان کو اپنا عادی بنا لیا، اب انسان ٹیکنولوجی کا عادی ہو چکا ہے اور اس کے بنا نہیں رہ سکتا۔
1	انسان ہمیشہ سے اپنے لئے آسانی ڈھونڈتا رہا ہے اور اس مقصد کے لئے طرح طرح کی نئی ٹیکنولوجی تیار کر لی۔
1	ہماری زندگی میں ایجادات کا سلسلہ جاری ہے روزانہ بیسیوں چیزیں ایسی دیکھنے میں آتی ہیں جنہیں دیکھ کر انسان دنگ رہ جاتا ہے۔
1	زندگی کے مختلف شعبہ جات مثلاً زراعت، توانائی، تجارت، سفر اور رابطوں کے لئے ٹیکنولوجی نہایت اہم کردار ادا کر رہی ہے۔
1	وقت گزرنے کے ساتھ ساتھ بہتر زرعی پیداوار کے لئے زرعی مشینری، توانائی کے حصول کےلئے جدید نیوکلر، شمسی اور ہوا کی توانائی کا استعمال شروع کر دیا گیا ہے۔
1	انسان نے زمین سے اپنے سفر کا سلسلہ گھوڑے اور خچر سے شروع کیا اور اب جدید دور میں گاڑی، ریل گاڑی اور ہوائی جہاز پر سفر کر رہا ہے۔
1	جدید دور کے انٹرنیٹ نے برقی پیغامات یعنی ای میل اور چیٹ کے ذریعے پیغام رسانی کو آسان بنا دیا ہے اور اس طرح انسانوں کے درمیان دوریاں ختم ہو گئی ہیں۔
1	انسان دنیا میں کہیں بھی بیٹھا ہو، اپنے کسی بھی عزیز سے ای میل اور چیٹنگ اور وائس چیٹ کے ذریعے بات چیت کر سکتا ہے۔
1	ٹیکنولوجی نے دوریوں اور فاصلوں کوختم کر دیا ہے۔
1	اس کے علاوہ انٹرنیٹ کی بدولت گھر بیٹھے کاروباری لین دین بھی آسان ہو گئی ہے۔
1	یونیورسٹیز میںٹیکنولوجی کے ذریعے آن لائن تعلیم کا نظام متعارف کرا دیا گیا ہے۔
1	اب جو لوگ کاروبار کے ساتھ ساتھ تعلیم حاصل کرنا چاہتے ہیں وہ آن لائن تعلیم حاصل کر سکتے ہیں، پاکستان میں ورچیول یونیورسٹی آن لائن تعلیم مہیا کر رہی ہے، اس نظام کی بدولت پیپرزکے دوران نقل کوبھی روکا جا سکتا ہے۔
1	موبائل فون جدید دور کی اہم ٹیکنولوجی ہے۔
1	دور حاضر کی اس جدیدٹیکنولوجی نے انسانی رابطوں کے سلسلے کو آسان بنا دیا ہے۔
1	گئے دنوں میں ٹیلیفون کو جیب میں رکھنا ناممکن تھا مگراب موبائل فون کو ہم باآسانی کہیں بھی ساتھ لے کر جا سکتے ہیں۔
1	ان موبائل فونز کا سائز اتنا چھوٹا اوروزن اتنا کم ہے کہ جیب میں رکھے موبائل فون کا پتہ بھی نہیں چلتا۔
1	انسان نے کمپیوٹرٹیکنولوجی کو ایجاد کر کے اپنے بیشتر مسائل کوحل کر لیا ہے اور زندگی کے ہر شعبے میں کمپیوٹر اہم جز بن گیا ہے۔
1	اکیسویں صدی کی زندگی میں کمپیوٹر بہت اہمیت رکھتاہے۔
1	ہارڈوئیر اورسوفٹ وئیرسسٹم، ڈیجیٹل الیکٹرانکس، کمپائلر ڈیزائن، پروگرامنگ لینگوئجز، آپریشن سسٹمز، نیٹورکس اور گرافک کمپیوٹرٹیکنولوجی کے اہم جز ہیں۔
1	حساب کتاب، ڈیزائننگ، اردو اور انگلش ٹائپنگ، موبائل، ویب اور دیگرسوفٹ ویئرز نے متعدد معاملات کو آسان بنا دیا ہے۔
0	سوفٹ ویئرز کے آنے سے پہلے ان معاملات کوحل کرنے میں بہت مشکلات پیدا ہوتی تھیں۔
0	ڈیزائننگ کے شعبے سے وابسطہ ڈیزائنرز کو کمپیوٹرٹیکنولوجی کے آنے سے پہلے ڈیزائےنزبنانے میں مشکلات پیش آتی تھیں۔
0	ڈیزائننگ سوفٹ ویئرز کے آنے سے پہلے ڈیزائنرز کو ڈیزائن بنانے کے لئے بہت محنت کرنی پڑتی تھی ۔
1	گاہک بھی اپنے مطلب کاڈیزائن نہیں بنوا پاتے تھے مگر اب یہ سب کچھ بہت آسان ہو گیا ہے۔
1	جہاں انٹرنیٹ نے ہمیں اتنے فائدے پہنچائے ہیں وہاں اس کے نقصانات بھی دیکھنے میں آئے ہیں۔
0	کمپیوٹر ٹیکنولوجی کے آنے کے بعد متعدد لوگوں کے روز گار متاثر ہوئے، پہلے خط و کتابت ہاتھوں سے ہوا کرتی تھی جبکہ اب یہ سب کچھ کمپیوٹر سوفٹ ویئرز پر کیا جاتا ہے۔
0	انٹرنیٹ اور موبائل فونز کے استعمال میں زبردست اضافے کے باعث گزشتہ چند سالوں سے ملک میں عید کارڈز کی زبردست مانگ ختم ہو گئی ہے۔
1	پہلے لوگ عید اور دیگر خوشیوں پر اپنے رشتہ داروں اور دوستوں کو عید کارڈز بھیجتے تھے لیکن اب لوگ فون یا انٹرنیٹ پر عید کی مبارکباد دے دیتے ہیں۔
0	انٹرنیٹ اور خصوصاً موبائل فونز کے استعمال کی وجہ سے عید کارڈز کا کاروبار کرنے والے تاجروں کے کاروبار کو شدید دھچکا لگا ہے۔
1	انسان کے رابطہ رکھنے کے طریقہ کار بدل گئے ہیں۔
0	اب کئی لوگوں کی ہاتھ کی لکھائی سے واقفیت نہیں رہی بلکہ ہاتھ کی لکھائی پڑھنا ایک دشوار کام بن گیا ہے۔
1	خریدوفروخت کے طریقہ کار میں تبدیلی آگئی ہے اور کتاب پڑھنے کا پورا ماڈل بھی کافی تبدیلی ہوگیا ہے۔
1	یعنی گھر کے اندر اور باہر کی پوری دنیا سے میل جول اور روابط رکھنے کے طریقہ کار میں تبدیلی آئی ہے۔
1	اس کا سب مثبت پہلو یہ ہے کہ ایک بہت ہی اچھی آن لائن کمیونٹی سے تعارف ہوا ہے جو بغیر انٹرنیٹ کسی صورت ممکن نا تھا۔ یہ البتہ شخص پر منحصر ہے کہ وہ سہولت کا استعمال کس طرح کرتا ہے۔
1	ہر چیز کے فائدے اور نقصانات ہوتے ہیں۔
0	ٹیکنولوجی کے بھی چند نقصانات تھے۔
1	مگر ٹیکنولوجی نے ہمیں نقصانات سے زیادہ فائدہ دیا ہے۔
1	مثال کے طور پر انٹرنیٹ ہی کی بات کی جائے تو انٹرنیٹ کے استعمال سے پہلے پیغامات پہنچنے میں ایک سے دو دن لگتے تھے مگر اب وہی پیغامات چند ہی سیکنڈ میں پہنچ جاتا ہے۔
1	ٹیکنولوجی نے انسان کو وقت کی بچت سکھائی ہے۔
1	آج ہر وہ کام جو آج سے چند سال پہلے 4 سے 5 گھنٹوں میں ہوتا تھا اب ایک ہی منٹ میں ہو جاتا ہے۔
1	دنیا کے متعدد ممالک میں ٹیکنولوجی کی مدد سے ربورٹس تیار کئے جا چکے ہیں جو انسان کی جگہ کام کرتے ہیں اور یہ کوئی غلطی بھی نہیں کرتے۔
0	ٹیکنولوجی پوری دنیا پرحاوی ہو گئی ہے ،کوئی ایسا ملک کامیابی حاصل نہیں کر سکتا جو ٹیکنولوجی کی دوڑ میں پیچھے ہو۔
1	لہذا ہمیں ٹیکنولوجی کے میدان میں ترقی یافتہ ہونا ہو گا اور اپنی نظر ٹیکنولوجی کے برے نظریات سے ہٹا کر اچھے نظریات پر لگانی ہوگی۔
1	رات کو جلدی سونا بہتر ہے یا نہیں ؟ایک نئی تحقیق سامنے آگئی ہے۔
1	ابتدائی تحقیق سے یہ بات ثابت ہوئی ہے کہ ، رات میں جاگنے والے لوگ جنھیں ماہرین نے’ الو ‘ سے تشبیہ دی ہے عام طور پر علی الصبح جاگنے والوں کی نسبت زیادہ ذہین و فطین ہوتے ہیں ۔
1	اچھی خاصی آمدنی کماتے ہیں۔
1	امریکی مفکر بنجمن فرینکلین کی ایک کہاوت ہے کہ ، رات میں جلدی سونے اور صبح سویرے بیدار ہونے کی عادت ایک شخص کو تندرست ، ذہین اور دولتمند بنا دیتی ہے ۔
1	لیکن کیا سیانوں کے ایسے ہی معقولے اور بزرگوں کی نصحتیں سن سن کر بڑے ہونے والے بچے کامیابی کے اس آسان فارمولے پر یقین رکھتے ہیں؟
1	کیا وہ اسے عملاً سچ ثابت کر رہے ہیں یا کہ نہیں؟
1	اسی حقیقت سے پردہ اٹھانے کے لیےاسپین سے تعلق رکھنے والے سائنسی ماہرین کی جانب سے ایک تحقیقی مطالعہ پیش کیا گیا ہے۔
1	ماہرین کی رپورٹ سے حاصل ہونے والے نتیجے نے ایک نئی بحث چھیڑ دی ہے۔
1	’مڈریڈ یونیورسٹی ‘ سے منسلک ماہرین نے انکشاف کیا ہے کہ ایسا ہمیشہ نہیں ہوتا ہے کہ رات میں جلدی سونےاور منہ اندھیرے بیدار ہونے والے لوگ کامیاب زندگی کامزہ چکھتے ہیں بلکہ علی الصبح جاگنے کی عادت رکھنے والوں کی نسبت رات میں دیر سے سونے والے افراد زیادہ ذہین، مالدار اور تخلیقی صلاحیتوں کے مالک ہوتے ہیں ۔
1	ماہرین نے بتایا کہ ابتدائی تحقیق سے یہ بات ثابت ہوئی ہے کہ رات میں جاگنے والے لوگ جنھیں ماہرین نے “الو” سے تشبیہ دی ہے، عام طور پر صبح سویرے جاگنے والوں کی نسبت زیادہ ذہین وفطین ہوتے ہیں اوراچھی خاصی آمدن کماتے ہیں۔
1	ڈیلی میل کے توسط سے شائع ہونے والی رپورٹ کے مطابق دنیا کی تاریخی ‘مڈریڈ یونیورسٹی’ سے وابستہ ماہرین کی قیادت میں لگ بھگ ایک ہزار نوجوانوں سے امتحانی پرچہ حل کروایا گیا ۔
1	ماہرین نے نتیجے سے اخذ کیا کہ ، جو نوجوان رات دیر تک جاگنے کو فوقیت دیتے تھے انھوں نے پرچہ حل کرنے میں ایک خاص قسم کی ذہانت اورتخیلقی سوچ کا مظاہرہ کیا۔
1	ماہرین نے ان کی جدید سوچ کوآنے والے بہترمستقبل کی نشاندہی قرار دیتے ہوئے اسےعمدہ نوکری اور بہترین آمدنی کے ساتھ منسلک کیا ہے۔
1	تحقیق سے منسلک ماہرین نے نوجوانوں کی عادتوں اور جسمانی قدرتی گھڑی (سونے اور جاگنے کے عمل کو ضابطے میں لانے کا نظام ) کا تجزیہ کیا۔
1	تاکہ اندازہ لگایا جا سکے کہ آیا شرکاء شب بیداری کے بعد دن میں سونا پسند کرتے ہیں یا پھر وہ رات کی پوری نیند لینے کے بعد صبح کے سورج کی پہلی کرن کے ساتھ بیدار ہو نے کو فوقیت دیتے ہیں ۔
1	جبکہ تحقیق میں طالب علموں کو اسکول کی کارکردگی، استدلالی ذہانت اور سوالات کو حل کرنے کی صلاحیت کے ساتھ ساتھ بڑے مضامین میں حاصل کردہ نمبروں کی بنیاد پر جانچا گیا۔
1	نتیجے سے ثابت ہوا کہ شب بیداری میں مبتلا نوجوانوں نے صبح سویرے جاگنے کی عادت رکھنے والے طالب علموں کی نسبت استدلالی بنیادوں پر زیادہ نمبر حاصل کئے۔
1	جس نے ان کی معلومات عامہ سے متعلق اچھی ذہانت رکھنے کا اندازہ لگایا گیا اور ساتھ ہی ساتھ اسکول کی اچھی کارکردگی کے لحاظ سے ایک مضبوط اشارہ سمجھا گیا ۔
1	ماہرین نے کہا کہ رات میں دیر سے سونے والے نوجوانوں میں تصوراتی سوچ رکھنےکی اہلیت زیادہ پائی گئی ۔
1	اسی طرح انھیں تجزیاتی صلاحیتوں میں بھی مہارت حاصل تھی جو انھیں تخلیقی بنا رہی تھیں اور معاشرے کے زیادہ سے زیادہ باوقار پیشوں اور بہتر آمدنی کے حصول کےلیے راہیں استوار کر رہی تھیں۔
1	رپورٹ میں بتایا گیا ہے کہ رات دیر تک جاگنے کی عادت رکھنے والی کامیاب ہستیوں میں بڑے بڑے نام شامل ہیں۔
1	جن میں امریکی صدر باراک اوباما، ونسٹن چرچل اور امریکی گلوکار ایلوس پریسلے کے علاوہ بہت سے نامور افراد شامل ہیں۔
1	جبکہ برطانیہ کی سابقہ وزیر اعظم مارگریٹ تھیچر ، سابق امریکی صدر جارج ڈبلیو بش اور تھامس ایڈیسن کا نام صبح سویرے بیدار ہونے والوں کی فہرست میں شامل ہے ۔
1	‘لاف بروح یونیورسٹی لیسٹر شائر’ میں سائیکو فزیلوجی کے شعبہ سے وابستہ پروفیسر جم ہارن نے نتیجے کے حوالے سے کہا کہ ایسا معلوم ہوتا ہے کہ رات میں جاگنے کی عادت رکھنے والے لوگ زیادہ تر تخلیقی مہارت کے حامل ہوتے ہیں۔
1	جن میں شعراء، فنکار اور موجد حضرات کی بڑی تعداد شامل ہے۔
1	جبکہ اولین صبح سے دن کا آغاز کرنے والے ایک مہاجر کی طرح ہوتے ہیں جنھیں اکثر سرکاری ملازم اور اکاؤنٹنٹ کے روپ میں دیکھا جاتا ہے ۔
1	سابقہ امریکی تحقیق جو فوجی بھرتیوں کے حوالے سے کی گئی تھی، نتیجے کے اعتبار سے اس نئی تحقیق کی ہم خیال معلوم ہوتی ہے۔
1	جس میں کہا گیا تھا کہ رت جگے کی عادت رکھنے والے مرغے کی بانگ کے ساتھ صبح کرنے والوں کے مقابلے میں حقیقتاً آئیڈیاز اور تخلیقی سوچ کے اعتبار بہت بہتر ہوتے ہیں ۔
1	ریٹائر منٹ کے بعد کام صحت کے لیے ضروری۔
1	تحقیق کے نتائج سے یہ ظاہر ہوا کہ جو افراد اپنی سابقہ ملازمت سے ملتا جلتا کا کررہے تھے، ان کی ذہنی صحت کام نہ کرنے والوں کی نسبت نہ صرف بہتر تھی بلکہ ان کی کارکردگی میں بھی اضافہ ہوا تھا۔
0	تاہم جو افراد ریٹائر منٹ کے بعد اپنے سابقہ شعبے سے مختلف کام کررہے تھے، ان کی ذہنی صلاحیت میں کوئی اضافہ نہیں دیکھا گیا۔
1	ریٹائرمنٹ کے بعد اکثر لوگ اپنے وقت کا زیادہ تر حصہ گھر پر گذارتے ہیں۔
1	وہ یا تو مطالعہ کرتے ہیں، ٹی وی دیکھتے ہیں، دوستوں سے ملاقاتیں کرتے ہیں، یاگھر کے معاملات کو سلجھاتے اور الجھاتے رہتے ہیں۔
1	اکثر لوگ ریٹائر ہونے کے بعد جزوقتی ملازمت یا اپنا کوئی ذاتی کام کرنےکی بجائے آرام کو ترجیح دیتے ہیں۔
0	جب کہ ماہرین کا کہنا ہے کہ عمر بھر کام کرنے کے بعدمکمل ریٹائرمنٹ کوئی سکون یا آرام نہیں دیتی بلکہ موت کو زیادہ قریب کردیتی ہے۔
0	ایک حالیہ تحقیق سے ظاہر ہوا ہے کہ جو لوگ ایک خاص عمر پر پہنچنے کے بعد ریٹائرمنٹ لے کر گھر بیٹھ جاتے ہیں، وہ ان لوگوں کی نسبت بیماریوں کا زیادہ نشانہ بنتے ہیں، جوریٹائر ہونے کے بعد کوئی چھوٹا موٹا جزوقتی کام شروع کردیتے ہیں۔
1	تحقیقی مطالعے کے مطابق جن لوگوں نے ریٹائر ہونے کے بعد پارٹ ٹائم ملازمت شروع کردی تھی۔
1	ان کی صحت ایسے افراد کی نسبت بہتر تھی جنہوں نے ریٹائر منٹ کے بعد کوئی چھوٹاموٹا کام نہیں کیا۔
1	ریٹائرہونے کے بعد جزوقتی ملازمت کرنے والے افراد نسبتاً کم تعداد میں مہلک بیماریوں میں مبتلا ہوئے اوراپنے روزمرہ کام کاج کے معاملے میں وہ کام نہ کرنے والے لوگوں کی نسبت زیادہ چاق و چوبند تھے.
1	ایسے افراد جنہوں نے ریٹائرمنٹ کے بعد ایسا جزو وقتی کام شروع کیا، جو ان کی سابقہ ملازمت سے کسی حوالے سے کوئی تعلق رکھتا تھا، تو ان ذہنی کارکردگی میں، کام نہ کرنے والوں کی نسبت کہیں زیادہ اضافہ ہوا۔
1	امریکہ کی یونیورسٹی آف میری لینڈ کے ایک ماہر نفسیات ڈاکٹر مو وانگ، جو اس تحقیقی مطالعے کے شریک مصنف بھی ہیں، کہتے ہیں کہ جو لوگ ریٹائر ہونے کے بعد ایسی جزوقتی ملازمت، یا ذاتی کام کررہے تھے جس کا ان کی سابقہ ملازمت سے کوئی تعلق تھا، ان کی کارکردگی ایسے لوگوں کی نسبت بہترتھی جنہوں نے کوئی مختلف کام شروع کیا تھا۔
1	ڈاکٹر وانگ کا کہنا ہے کہ اپنی سابقہ ملازمت جیسا نیا کام درحقیقت ایک پل کی طرح کام کرتا ہے، اور انسان کا سابقہ تجربہ نئی ملازمت میں منتقل ہوکر اسے اور ادارے دونوں کو زیادہ فائدہ پہنچاسکتا ہے۔
1	اس مطالعاتی جائزے کے لیے عمررسیدہ افراد کے لیے امریکہ کے قومی انسٹی ٹیوٹ کے اعداد وشمار سے مدد حاصل کی گئی اور 12 ہزار سے زیادہ ایسے افراد سے سوال جواب کیے گئے جن کی عمریں 51 اور 61 سال کے درمیان تھیں۔
1	ان سے پوچھے جانے والے سوالات، گذشتہ چھ برس کے دوران ان کی صحت، مالی حیثیت، ملازمت سے متعلق معلومات اور ریٹائرمنٹ کے بارے میں تھے۔
1	مطالعاتی جائزے میں ان کی صحت کے مسائل کو بھی پیش نظر رکھا گیا، جس میں بلڈ پریشر، ذیابیطس، کینسر، سانس اور دل کے امراض، اسٹروک اورنفسیاتی پیچیدگیاں شامل تھیں
1	نتائج کے مطابق ریٹائر ہونے والے ایسے افراد جو اپنے سابقہ پیشے سے ملتی جلتی جزوقتی ملازمت یا کام کررہے تھے۔
1	ان میں خطرناک بیماریوں کی شرح ان لوگوں سے کہیں کم تھی جو ریٹائرمنٹ کے بعد محض آرام کررہے تھے۔
1	مطالعے میں شامل افراد سے ان کی ذہنی صحت کے حوالے سے بھی سوالات کیے گئے۔
1	نتائج سے یہ ظاہر ہوا کہ جو افراد اپنی سابقہ ملازمت سے ملتا جلتا کا کررہے تھے، ان کی ذہنی صحت کام نہ کرنے والوں کی نسبت نہ صرف بہتر تھی بلکہ ان کی کارکردگی میں بھی اضافہ ہوا تھا۔
0	تاہم جوافراد ریٹائر منٹ کے بعد اپنے سابقہ شعبےسے مختلف کام کررہے تھے، ان کی ذہنی صلاحیت میں کوئی اضافہ نہیں دیکھا گیا۔
0	ڈاکٹر وانگ کا کہنا ہے کہ اس کی وجہ یہ ہے کہ ریٹائر افراد جب کسی مختلف ماحول میں کوئی ایسا کام شروع کرتے ہیں، جن کا انہیں ماضی میں کوئی تجربہ نہیں ہوتا تو وہ زیادہ ذہنی دباؤ میں آجاتے ہیں۔
0	حالیہ تحقیقی جائزے سے،اس سے قبل کے اس جائزے کی توثیق ہوتی ہے جس سے یہ ظاہر ہوا تھا کہ ریٹائرمنٹ کے بعد کام چھوڑ دینے والے افراد بہت جلد موت کے منہ میں چلے جاتے ہیں۔
0	یو ایس بی ہے بہت خطرناک۔
1	یوایس بی یعنی کی ضرورت ہر اس شخص کو پڑتی ہے جو کمپیوٹر استعمال کرتا ہے۔
1	یو بی ایس کو مختلف الیکٹرانک ڈیوائسز کو جوڑنے کے لیے استعمال کیا جاتا ہے۔
1	فلاپی ڈسک کے مقابلے میں یوایس بی کے ذریعے ڈیٹا ٹرانسفر کرنا زیادہ آسان اور تیزرفتار ہے۔
0	تاہم یہ امر ہر یوزر کے لیے تشویش ناک ہوگا کہ آسانی فراہم کرنے اور وقت بچانے والی یوایس بی آپ کے کمپیوٹر کے لیے نہایت خطرناک ثابت ہوسکتی ہے۔
0	گذشتہ دنوں لاس ویگاس میں منعقد ہونے والی کانفرنس کے دوران جرمن محققین نے یوایس بی چپ میں وائرس اور مال ویئر کی نشان دہی کرکے ساری دنیا کو پریشانی سے دوچار کردیا ہے۔
0	کانفرنس کے موقع پر کیے جانے والے تجربات میں وائرس کا شکار ایک یوایس بی کو جب کمپیوٹر سے لگایا گیا تو کمپیوٹر نے اسے بہ طور کی بورڈ پہچانا۔
0	مزید تشویش ناک امر یہ ہے کہ یوایس بی میں موجود وائرس آپ کے کمپیوٹر کی دبائی جانے والی ہر ’’کی‘‘ کا حساب رکھ سکتا ہے۔
0	اس طرح نہ صرف آپ کی ذاتی معلومات بل کہ خفیہ ترین پاس ورڈز بھی بغیر کسی تگ ودو کے حاصل کیے جاسکتے ہیں۔
0	مزید خطرناک بات یہ ہے کہ دنیا کا کوئی بھی اینٹی وائرس ایسی یوایس بی کو شناخت نہیں کر سکتا، چناں چہ یوزر کو کبھی بھی اپنے کمپیوٹر کے ہیک ہوجانے کا پتا نہیں چلے گا۔
0	فی الوقت یوایس بی کے ذریعے ہیکنگ کا کوئی توڑ دریافت نہیں کیا جاسکا ہے۔
1	جب تک اس کا توڑ دریافت نہیں کیا جاتا آپ اپنے کمپیوٹر میں یو ایس بی لگانے سے پہلے اچھی طرح سوچ لیجیے۔
1	بچوں پر ویڈیو گيمز کے مثبت اثرات۔
1	آکسفورڈ یونیورسٹی کی ایک تحقیق میں کہا گیا ہے کہ روزانہ تھوڑی دیر کے لیے ویڈیو گیمز کھیلنے سے بچوں کی نشوونما پر مثبت اثرات پڑتے ہیں۔
1	سائنس دانوں نے اپنی تحقیق میں یہ پایا کہ جو بچے روزانہ ایک گھنٹے سے کم ویڈیو گیمز کھیلتے ہیں وہ ان بچوں کے مقابلے پر معاشرے سے زیادہ ہم آہنگ ہوتے ہیں جو ویڈیو گیمز بالکل نہیں کھیلتے۔
0	لیکن جو بچے روزانہ تین گھنٹے سے زیادہ ویڈیو گیمز کھیلتے ہیں وہ مجموعی طور پر اپنی زندگی سے کم مطمئن پائے گئے ہیں۔
1	یہ تحقیق بچوں کی طبی جریدے ’پیڈیاٹرکس‘ میں شائع ہوئی ہے۔
1	تجرباتی ماہر نفسیات ڈاکٹر اینڈریو زائبلیسکی نے دس سے 15 سال کی عمر کے پانچ ہزار برطانوی بچوں کا سروے کیا۔
1	ان میں سے 75 فی صد نے کہا کہ وہ روزانہ ویڈیو گیمز کھیلتے ہیں۔
1	پھر ان سے یہ پوچھا گیا کہ سکول کے عام دنوں میں وہ کتنی دیر تک کنسولز یا کمپیوٹروں پر ویڈیو گیمز کھیلتے ہیں۔
1	اس کے بعد انھوں نے بہت سے عناصر کو سامنے رکھتے ہوئے ان کے بارے میں معلومات حاصل کرنے کی کوشش کی کہ وہ:اپنی زندگی سے کتنے مطمئن ہیں۔
1	اپنے ہم عمر بچوں کے ساتھ کتنی اچھی طرح ہم آہنگ ہو پاتے ہیں۔
1	مشکلات سے دوچار افراد کی کس قدر مدد کر سکتے ہیں
0	ان کی حد سے زیادہ حرکت اور عدم توجہی یا لاپروائی کی سطح کیا ہے وغیرہ۔
1	ان کے جوابات کی بنیاد پر نفسیاتی اور سماجی سطح پر ہم آہنگی کی سطح کا تجزیہ کیا گیا۔
1	اس تحقیق میں دس سے 15 سال کی عمر کے پانچ ہزار برطانوی بچوں کا سروے کیا گیا۔
1	پھر ان کا دوسرے گروپ سے تقابل کیا گیا جن میں گیمز نہیں کھیلنے والے بھی شامل تھے۔
1	جو بچے عام طور پر ایک گھنٹے سے کم گیمز کھیلتے تھے انھوں نے زیادہ تر اپنی زندگی سے اطمینان کا اظہار کیا ۔
1	ان میں سماجی سطح پر سب سے زیادہ مثبت ہم آہنگی نظر آئی۔
1	ایسے بچے جذباتی سطح پر بھی مسائل سے کم ہی دو چار نظر آئے اور ان میں عدم توجہی بھی نہیں دیکھی گئی۔
0	تحقیق کے نتائج کے مطابق جو بچے روزانہ تین گھنٹے سے زیادہ ویڈیو گیمز کھیلتے تھے ان میں لوگوں کے ساتھ ہم آہنگ ہونے کی سب سے کم صلاحیت نظر آئی۔
1	ڈاکٹر زائبلسکی نے بی بی سی کو بتایا کہ اس کی بہت سی وجوہات ہو سکتی ہیں۔
1	انھوں نے اپنی تحقیق کے بارے میں کہا: ’تحقیق کی دنیا اکثر جھکاؤ ایک جانب ہوتا ہے یعنی بعض لوگ ویڈیو گیمز کو انتہائی کارآمد سمجھتے ہیں جبکہ دوسرے اسے پرتشدد عمل سمجھتے ہیں۔
1	ایسے میں یہ تحقیق ایک نیا زاویہ پیش کرتی ہے۔‘
1	مولوی ، معاشرہ اور ہم۔
1	الہی! تیرے یہ مولوی بندے کہاں جائیں ؟
0	مولوی وہ ملامتی فرقہ بن چکا ہے جو کچھ اچھا کرے تو اس اچھائی کی جڑوں میں بھی کوئی بدی تلاش کی جاتی ہے ۔
0	یہ دنیا کا سب سے مظلوم طبقہ ہے ۔
0	مولوی شادی کرے تو بیوی کے زیرِ عتاب نہ کرے تو معاشرے کے زیرے عتاب ۔۔۔کہ شاید حلالوں پر گزارہ کر رہا ہے ۔
0	چندے سے چولہا جلائے تو قلاش۔۔۔تجارت سے پیٹ کی آگ بجھائے تو عیاش ۔۔۔دنیا جہان کی سب پابندیاں مولوی کے لیے ہیں ۔
1	”ارے۔۔۔۔!تم نے آج شام مولوی کو چوڑیوں کی دکان کے سامنے سے گذرتے نہیں دیکھا ؟ “
0	لگتا ہے بیگم کے واسطے چوڑیاں خریدنے آیا تھا بہت رنگین مزاج ہے ۔
1	مولوی نے آج اپنے بچوں کے واسطے کھلونے خریدے ہیں ۔
1	مولوی ہو کر کھلونے خریدتا ہے ؟
1	مولوی آج پارک میں چہل قدمی کر رہا تھا “۔
1	”ورزش کر رہا ہو گا بھائی“۔
1	”مولوی اور ورزش ؟
0	نہیں نہیں ! کچھ اور چکر ہے ،وہ کچھ گنگنا بھی رہا تھا “۔
1	تو قرآن پڑھ رہا ہو گا۔
0	پتا نہیں مجھے تو لگتا ہے عطاء اللہ عیسیٰ خیلوی کا کوئی گیت گنگنا رہا تھا ۔
1	دیکھو تو مولوی کو ! ۔
0	اللہ معاف کرے اور تو اور ایک گلاب کے پھول کو بھی چھیڑ رہا تھا نہیں معلوم کس نیت سے ؟
1	مولوی اور گلاب کا پھول ۔
1	مولوی کل بینک گیا تھا لگتا ہے بینک اکاؤنٹ ہے مولوی کا “۔
0	مولوی کا بچہ مدرسے میں پڑھے تو طنز “مولوی کا بیٹا مولوی ہی ہو گا “۔
0	کسی انگلش میڈیم اسکول میں پڑھے تو اعتراض “مولوی اپنے بچے کو انگریز بنا رہا ہے “۔
0	حکومت کے حق میں بولے تو درباری مولوی ، خلاف بولے تو فسادی مولوی ۔
0	مولوی سیاست میں آئے تو اعتراض کہ ان کا کام مسجد و مکتب میں ہے اسمبلی میں نہیں ۔
0	سیاست میں حصہ نہ لے تو تنقید کہ مولوی نے اسلام کو مسجد مدرسہ میں قید کر دیا ہے۔
0	ملا کی دوڑ مسجد تک ہے بس۔
0	پاکستان کی تاریخ میں آج تک کوئی مولوی ملک کا صدر یا وزیراعظم نہیں بنا ،بلکہ کسی بہت بڑے ادارے کا سربراہ بھی نہیں بنا ۔
1	ملک کے سب فیصلے مونچھوں والوں نے کیے ۔
0	ملک کو دو لخت بھی ٹائی کوٹ والوں نے ہی کیا ،مگر الزام پگڑی پر کہ “مولوی نے ملک کو تباہ کر دیا “۔
1	مسواک۔۔۔اور جدید سائنس۔
0	1۔ سوئٹزر لینڈ کے ایک نو مسلم اپنا واقعہ سناتے ہیں کہ میرے دانت اورمسوڑھےایسے مرض میں مبتلا ہو گئے تھے کہ وہاں کے سپیشلسٹ اور داکٹروں کے پاس بھی علاج نہیں تھا ۔
1	میں نے مسواک استعمال کرنا شرع کر دی ۔
1	کچھ عرصے کے بعد اپنے ڈاکٹر کو دکھانے گیا تو ڈاکٹر حیران ہوا اور پوچھا کہ آپ نے کون سی دوا استعمال کی ہے ۔
1	اتنی جلد صحت یابی ہو گئی ہے۔
1	میں نے کہا کہ میں نے مسواک استعمال کی ہے تو ڈاکٹر بہت حیران ہوا اور نئی تحقیق میں لگ گیا۔
1	2۔سعودی عرب میں ایک مریض دانتوں کے مرض پر دس ہزار لگا چکا تھا ۔
0	اسے افاقہ نہ ہوا۔
1	جب پیلو کی مسواک کا مشورہ دیا گیا تو دو ماہ مستقل استعمال کرنے کے بعد حیرت انگیز طور پر تندرست ہوا ۔
0	3۔ایک صاحب منہ کے ذائقے کی لذت سے محروم تھے ۔
1	بہت علاج کروائے لیکن افاقہ نہ ہوا آخر اسے تازہ مسواک کرنے کا مشورہ دیا گیا۔
1	تو مریض کے منہ کا ذائقہ واپس آگیا ۔
1	مریض نے اعتراف کیا کہ پانچ روپے کی مسواک ہزاروں ادویات پر بھاری ہے ۔
1	درد ہو تو ‘آہ’کہنا انتہائی ضروری،سائنس نے انتہائی دلچسپ انکشاف کر دیا۔
1	تکلیف کی وجہ سے منہ سے ’آہ‘نکلنا ایک قدرتی امر ہے لیکن اب سائنسدانوں کا کہنا ہے کہ اس طرح جسم میں درد کا احساس کم ہوجاتا ہے۔
0	ان کا کہنا ہے کہ جب جسم کے کسی بھی حصہ میں ہمیں چوٹ لگتی ہے یا ہم کسی درد میں مبتلا ہوتے ہیں تونیوران کے ذریعے دماغ کو اس درد کا پیغام بھیجا جاتا ہے لیکن اگر بیچ میں ہم کراہنے لگیں تو یہ پیغام میں رکاوٹ آجاتی ہے۔
1	پہلے کی گئی تحقیق میں ماہرین کا خیال تھا کہ درد کے دوران ہم اس لئے چلاتے ہیں کہ ہمارے اردگرد کے لوگ خبردار ہو کر بچ جائیں۔
1	لیکن اب نئی تحقیق میں معلوم ہوا ہے کہ اس طرح چلانے سے ہمیں بھی درد کی شدت کا احساس کم ہوجاتا ہے۔
0	سنگاپور کی نیشنل یونیورسٹی کے شعبہ نفسیات اور نیورو بائیولوجی کی جانب سے کی گئی تحقیق میں 56افراد کو کہا گیا کہ وہ درد کے دوران ’آہ‘ کہیں یا چیخ کر اپنی درد کی شدت کا اظہار کریں۔
1	اس بات کو چار بار دہرایا گیا۔
1	اس دوران انہیں اپنی تکلیف کے اظہار کے لئے مختلف طریقے بتائے گئے۔
1	ایک ٹیسٹ میں انہیں تکلیف کے دوران بٹن دبانا تھا۔
1	دوسرے ٹیسٹ میں وہ اپنی آواز’آہ‘ کی ریکارڈنگ چلا سکتے تھے ۔
1	ایک ٹیسٹ میں انہیں ’آہ‘ کی ریکارڈنک بھی سنوائی گئی۔
1	جبکہ ایک ٹیسٹ میں انہیں کہا گیا تھا کہ وہ درد کو تب تک برداشت کریں جب تک وہ ایسا کر سکتے ہیں۔
1	تحقیق میں یہ بات سامنے آئی کہ جب تک جب ان لوگوں کو چیخ کے ساتھ درد برداشت کرنے کی آپشن دی گئی تو وہ زیادہ دیر تک درد برداشت کرسکے۔
1	تحقیق کاروں نے لکھا ہے کہ انہوں نے مشاہدہ کیا کہ ان لوگوں میں درد کو برداشت کرنے کی طاقت اس وقت زیادہ تھی جب انہیں’آہ‘یا اس جیسے ملتے جلتے درد کے الفاظ کہہ کر تکلیف کے اظہار کی اجازت تھی ۔
1	یہ تحقیق میں شائع ہو چکی ہے۔
0	پرویز مشرف کے انٹرویو نے بھارت میں کھلبلی مچا دی۔
0	نئی دہلی۔۔۔۔۔ سابق صدر جنرل (ر) پرویز مشرف کے بھارتی ٹی وی کو انٹرویو نے بھارت میں کھلبلی مچا دی ہے۔
1	طرح طرح کے تبصرے کئے جا رہے ہیں ۔
0	ایٹم بم استعمال کرنے کی دھمکی نے بھارت میں قیامت برپا کردی ہے ۔
0	بھارتی میڈیا نے مشرف کے بیان کو فوجی قیادت کی ایما پر بھارت کو دھمکی قراردے دیا۔
1	بھارت کے تمام بڑے اورعلاقائی اخبارات نے سابق صدرمشرف کے اس انٹرویو کو پہلے صفحے پر انتہائی نمایاں انداز میں شائع کیا۔
1	بھارت کے تمام نیوزٹی وی چینلزپر اسے ہیڈلائن کے طور پر چلایا گیا۔
1	اور اس پر بھارتی دفاعی، سیاسی اور خارجہ امور کے تجزیہ کاروں اور ماہرین کے تبصرے جاری ہیں۔
0	بھارتی میڈیا نے مشرف کے بیان پر شدید ردعمل کا اظہار کرتے ہوئے کہاکہ پاکستان اور بھارت کے درمیان جاری امن کے عمل کو مشرف کی وجہ سے شدید دھچکا لگا تھا۔
1	بھارتی میڈیانے مشرف کے اس بیان کوپاکستانی عوام میں شہرت حاصل کرنے کی کوشش قرار دیا ۔
0	بعض اخبارات اورٹی وی چینلز نے الزام لگایا کہ پاکستان کی فوجی قیادت نے مشرف کے ذریعے بھارت کودھمکی دی ہے۔
0	بھارتی میڈیا نے کہاکہ مشرف چونکہ خوداس وقت اپنے خلاف بغاوت اوردیگر مقدمات کی وجہ سے سخت مشکلات سے دوچار ہیں اس لیے عوام میں مقبولیت اور فوج کی ہمدردیاں حاصل کرنے کیلیےاس طرح کے بیان دے رہے ہیں۔
1	کچھ بات سڑکوں پر لوگوں کے رویہ کی۔
0	آج صبح سے ہی بارش برس رہی تھی اور وہ پہلے ہی آفس سے لیٹ ہو چکا تھا اور اوپر سے آج پھر ایک گاڑی سڑک پر موجود بارش کا پانی اُس پر اچھالتے ہوئے گزر گئی ۔
1	اس قسم کے نظارے ہمارے معاشرے ہمیں روز ہی سڑکوں پر دیکھنے کو ملتے ہیں -
1	دنیا کے تقریبا تمام ممالک میں لوگ سڑ ک پر جب سفرکر تے ہیں توکچھ اصولوں پر عمل کر تے ہیں ۔
0	شاید پاکستان میں ہم لوگ سفر کے اصول بھی بھول چکے ہیں اوربے حیا قوم بنتے جا رہے ہیں ۔
1	جہاں پر لوگ جب سٹرک پر نکلتے ہیں تو شاید یہ سوچ کر چلتے ہیں کہ ان کے بزرگوں نے اس سٹرک کو بناتے ہوئے جام شہادت نوش کیا تھا۔
0	کچھ لوگ تو اس سٹرک کو باپ کی جاگیر بھی سمجھتے ہیں -
0	شاید یہی وجہ ہمارے معاشرے میں حادثات اور سٹرکوں پر لڑائی جھگڑوں کے واقعا ت میں اضافے کی وجہ بھی ہے ۔
0	آج کل بارشوں کا موسم ہے اور آئے روز ہم لوگ سٹرکوں پر لوگوں کو دست وگریباں ہوتے دیکھتے ہیں۔
0	شاید اس کی وجہ یہ ہے کہ ہم لوگ سڑک پر سفر کرتے ہوئے ایک دوسرے کاخیال نہیں کرتے -
0	کچھ صاحبان کی فراٹے بھرتی گاڑیاں موٹر بائیک چلانے والوں اور پیدل چلنے والوں کے کپڑوں کوبارش یا کیچڑ کے پانی سے نوازتی ہوئی آگے چلی جاتی ہیں۔
0	میں یہ نہیں کہتا کہ گاڑی والے صاحبان غلط ہیں ۔
0	دراصل پاکستان میں لوگ اپنے سے نچلےلوگوں سے اسی طرح برتاؤ کرتے ہیں چاہے وہ گاڑی پر ہو یا موٹر بائیک پر-
0	یہی حال کچھ بائیک والوں کا ہے جو سڑک پر خود کو فلم کو ہیرو سمجھ کر کچھ اس انداز سے بائیک چلاتے ہوئے گاڑیوں کو کراس کر تے ہیں کہ گاڑی والے ان کو گالیوں سے نوازتے ہیں ۔
0	اگر اس دوران بائیک والے اگر کسی گاڑی سے ٹکرا جائے تو اس کی خیر نہیں ۔
0	اور ہونی بھی نہیں چاہیے کیونکہ ہمارے بائیک چلانے والے دوست یہ سوچ کر بائیک چلاتے ہیں کہ دو پہیوں والی یہ سواری ہر تنگ راستے سے نکل جائے گی ۔
0	اسی کوشش میں بہت سی گاڑیوں کو نقصان پہنچاتے ہوئے موٹر بائیکر اپنی منزل کی طرف رواں دواں رہتے ہیں ۔
0	اب اگر پیدل چلنے والوں کا ذکر نہ ہو تو لوگ شاید مجھ کو عقل سے پیدل سمجھیں گئیں کیونکہ یہ لوگ پیدل تو چل رہے ہوتے ہیں لیکن سٹرک پر اوروہ بھی فٹ پاتھ کی موجودگی میں -
0	اب اگر انہیں کچھ ہو جائے تو بے چارہ گاڑی والا اندھا اور یہ دنیا کے مسکین ترین شخص ۔
0	یہ پیدل حضرات اوور ہیڈ بریج کے ہوتے ہوئے بھی اس کو استعمال نہیں کرتے اور اکثر حادثات کی زد میں آ جاتے ہیں ۔
1	اگر ہم لوگ صرف تھوڑی سی احتیاط کر لیں تو سڑکوں پر50فیصد سے زیادحا دثات کم ہو سکتے ہیں ۔
1	اگرہم کسی کا خیال کریں گے تو تب ہی دوسرا ہمارا خیال کر ے گا-
1	بائیک چلانے والے یا گاڑی چلانے والے لوگ اگر اپنی لائین میں رہیں اور پیدل چلنے والے قانون کی پابندی کریں تو صرف حادثات ہو گئیں خود کشیاں نہیں -
0	کیونکہ جان بوجھ کر قانون کو توڑنا خودکشی کے زمرے میں آتا ہے۔
1	غوری سے شاہین تک ۔
0	بھارت نے آج تک پاکستان کے وجود کو تسلیم نہیں کیا ۔
0	وہ برابر کوشش میں ہے کہ پاکستان کے وجود کو مٹا دے ۔
0	محمد بن قاسم جو صلاح الدین ایوبی ،سلطان محمود غزنوی اور شہاب الدین محمد غوری ایسے مسلمان بادشاہ تھے جن کے ناموں سے ہندوؤں کے دل دہل جاتے تھے ۔
0	ہمارے یہ ہیرو آج تک ان کی نظروں میں قابل نفرت ہیں ۔
1	یہ ہی وجہ ہے کہ ہندوستان نے پاکستان پردفاعی برتری حاصل کرنے کے لیےجو پہلا میزائل فائر کیا ،اس کا نام پر تھوی میزائل رکھا ،تاکہ مسلمانوں کو بتا دیں کہ پرتھوی راج مرا نہیں زندہ ہے ۔
1	اللہ ہمارے سائنس دانوں کو سلامت رکھے اور انہیں مزید صلاحیتیں عطا فرمائے۔
1	انہوں نے پرتھوی میزائل کے مقابلے میں غوری میزائل بنا کر ہندوستان کو منہ توڑ جواب دیا تو ہندوؤں کو پرتھوی راج کی شکست یاد دلا دی ۔
0	غوری نے ایک بار پھر پرتھوی کو شکست دے دی تو ہندو پھر کوشش میں مصروف ہو گیا ۔
0	اور اس مرتبہ اپنے سخت ترین دیوتا کے نام پر اگنی میزائل بنا ڈالا ۔
0	ان کا اگنی دیوتا ان کے خیال میں آگ برساتا ہے ، اسی کی مناسبت سے یہ آگ کی بھی پوجا کرتے ہیں ۔
0	اگنی کے پجاریوں کا غرور اس وقت خاک میں مل گیا۔
1	جب پاکستان کے سائنسدانوں نے شاہین میزائل کا تجربہ کیا اور اگنی شاہین کے پنجوں میں دم توڑ گیا ۔
1	میزائلوں کی دوڑ اور رکھے گئے ناموں کے پیچھے سینکڑوں برس پہلے لڑی گئی جنگوں اور معرکوں کی تاریخ صحراؤں اور میدانوں سے نکل کر ہواؤں اور فضاؤں میں لڑی جانے والی جنگوں کا روپ دھار چکی ہیں ۔
1	مسلمانوں کو اپنی تیاریاں جاری رکھنی چاہیئں۔
0	گزرا وقت ہاتھ نہیں آتا ، سائنس نے محاورہ غلط ثابت کردیا۔
1	امریکی یونیورسٹی ایم آئی ٹی کے فلسفی ڈاکٹر بریڈ فرڈ سکاﺅ کہتے ہیں کہ ایسا بالکل نہیں ہے بلکہ انہوں نے وقت کے بارے میں ایک ایسی تھیوری پیش کردی ہے کہ جس نے سب کو حیرت میں ڈال دیا ہے۔
1	ڈاکٹر سکاﺅ کہتے ہیں کہ وقت ایک بہتے دریا کی طرح نہیں ہے کہ جس کا پانی ایک طرف سے دوسری طرف کو بہتا جاتا ہے ۔
1	نہ ہی ہماری اہلیت ایسی ہے کہ گویا ہم ایک کشتی میں بیٹھ کر ایک جھیل کے ساکت پانی پر ایک ہی سمت میں پڑتے جارہے ہیں۔
1	ان کی تھیوری ”بلاک یونیورس“ کے مطابق ہماری کائنات میں ماضی، حال اور مستقبل بیک وقت موجود ہوتے ہیں۔
1	یعنی جو واقعات گزرگئے وہ ختم نہیں ہوئے بلکہ ابھی بھی کائنات میں موجود ہیں۔
1	اسی طرح جو واقعات ابھی ہمارے ساتھ پیش آنے ہیں وہ بھی پہلے سے کائنات میں موجود ہیں۔
1	لہذا کہا جا سکتا ہے مستقبل میں جو ہونے والا ہے پہلے سے طےشدہ ہے ۔
1	ہو کہتے ہیں کہ یہ بالکل ایک فلم کی طرح ہے کہ اس وقت ہمارے سامنے ایک منظر ہے جسے ہم حال کہتے ہیں ۔
1	اگر ہم ریورس کا بٹن دبا سکیں تو ہمارے ماضی کے تمام مناظر بھی کائنات میں اسی طرح موجود ہیں جس طرح فلم کے گزرے مناظر موجود ہوتے ہیں۔
1	اسی طرح جتنی فلم ہم نے ابھی نہیں دیکھی وہ بھی پہلے سے بن چکی ہے ۔
1	کائنات میں موجود رہے مگر ابھی یہ ہمارے سامنے نہین آئی ۔
0	جب فلم کا ایک منظر ہمارے سامنے ہوتا ہے تو ہم یہ نہیں کہہ سکتے کہ پچھلے مناظر ہمیشہ کیلئے ختم ہوگئے ہیں اور آنے والے مناظر بھی پیدا نہیں ہوئے۔
1	اسی طرح ہم حال میں ہیں مگر ہمارا ماضی بھی اسی حالت میں کائنات میں موجود ہے۔
1	جس حالت میں ہم نے اسے گزارا ہے اور ہمارا مستقبل بھی اسی وقت کائنات میں موجود ہے۔
1	ڈاکٹر سکاﺅ کہتے ہیں کہ گزرا ہوا وقت اور آنے والا وقت مختلف میں واقع ہے ۔
0	یہی وجہ ہے کہ ہم چاہنے کے باوجود نہیں دیکھ نہیں سکتے۔
1	کیا گاندھی ابھی بھی بھارتیوں کے ہیرو ہیں؟
1	گاندھی جی کے مجسمے پر ایک ملین پاؤنڈ سے زئادہ لاگت آئے گی ۔
0	جب گاندھی 1931 میں لندن آئے تو وہ اس شہر کے غربت زدہ علاقے مشرقی لندن میں رہے اور اس کے بعد لنکاشائر میں کاٹن ملوں کے کارکنان سے ملنے چلے گئے۔
1	اب ان کا مجسمہ لندن میں پارلیمنٹ سکوائر میں لگایا جا رہا جہاں بنجامن ڈسرائیلی اور ونسٹن چرچل جیسے رہنماؤں کے مجسمے نصب ہیں۔
1	جب مجسمے کا اعلان کیا گیا تو اس وقت وزیرِ اعظم ڈیوڈ کیمرون نے کہا کہ ’گاندھی کی عدم تشدد کی پالیسی ہمیشہ ایک مثبت وراثت کے طور پر گونجتی رہے گی، نہ صرف برطانیہ اور انڈیا میں بلکہ پوری دنیا میں۔
1	یہ مجسمہ اس شخص کو خراجِ تحسین پیش کرنے کے لیے ڈیزائن کیا گیا ہے جس نے سادہ طریقے سے زندگی گزاری۔
1	انسانیت سے پیار کیا اور ایک طاقتور حریف یعنی سلطنتِ برطانیہ کے خلاف عدم تشدد کی جدوجہد جاری رکھی۔
1	ان بہت سے لوگوں نے جنھوں نے اس مجسمے کے لیے رقوم دی ہیں وہ گاندھی کو مستقبل کی نسلوں کے لیے ایک مثال سمجھتے ہیں۔
0	لیکن اس میں جو مضحکہ خیز بات ہے وہ یہ ہے کہ اب برطانوی اسٹیبلشمنٹ بھی گاندھی کو گلے لگا رہی ہے جو کبھی ان کا تمسخر اڑایا کرتی تھی۔
0	ادھر انڈیا میں سخت گیر موقف رکھنے والے ہندوؤں نے بھی گاندھی پر تنقید زیادہ کرنا شروع کر دی ہے۔
0	وہ ان پر الزام لگاتے ہیں کہ انھوں نے مسلمانوں کا ساتھ دے کر ہندوؤں کے ساتھ بے وفائی کی تھی۔
0	اس کے ساتھ ہی وہ انڈیا کی تقسیم اور اس کے بعد ہونے والے قتلِ عام کا ذمہ دار بھی گاندھی کو ہی ٹھہراتے ہیں۔
0	کم از کم گاندھی کو 1948 میں قتل کرنے والے نتھورام گوڈسے کی سوچ یہی تھی۔
1	اس سال گاندھی کے قتل کی سالگرہ پر دائیں بازو کے ہندوؤں نے کوشش کی کہ گوڈسے کے نام پر ایک مندر تعمیر کیا جائے جس کو وہ اپنا ہیرو سمجھتے ہیں۔
0	گاندھی ہمیشہ سے ہی متنازع رہے ہیں۔
0	اپنے دور میں انڈیا کی آزادی سے پہلے وہ برطانوی راج کے لیے اپنی سول نافرمانی کی مہم، اپنی بھوک ہڑتالوں اور خطرناک حد تک اپنی کرشمہ ساز شخصیت کے حوالے ایک کانٹا سمجھے تھے۔
0	سنہ 1930 میں چرچل نے گاندھی کو ایک باغی درمیانے مندر کا وکیل کہا تھا جو کہ مشرق کے عام فقیر کے روپ میں رہتا ہے۔
1	لیکن آج کل کے برطانیہ میں وہ نسل جو اپنی نوآبادیاتی تاریخ پر شرمندہ ہے گاندھی کا احترام کرتی ہے۔
1	انڈیا میں بھی کافی سیاستدان موجود ہیں جو گاندھی کی تلقین کرتے ہیں۔
1	جن میں سے ایک دہلی کے نئے وزیرِ اعلیٰ اروند کیجری وال بھی ہیں جن کی جماعت حال ہی میں دہلی میں انتخابات جیتی ہے۔
1	گاندھی کے اس مجسمے پر کم از کم دس لاکھ پاؤنڈ لاگت آئے گی۔
1	یہ رقم برطانیہ اور انڈیا میں مخیر حضرات نے دی ہے۔
1	سوال یہ ہے کہ گاندھی لندن میں لگائے جانے والے اپنے قیمتی مجسمے کے متعلق کیا کہیں گے۔
0	یقیناً اس کا جواب دینا ناممکن ہے ۔
0	لیکن ان کے ایک پوتے ارون گاندھی جو اس وقت 14 برس کے تھے جب ان کے دادا کو قتل گیا کہتے ہیں کہ انھیں شک ہے کہ ان کے دادا یہ دیکھ کر خوش ہوں گے۔
0	امریکہ میں اپنے گھر سے انھوں نے مجھے فون پر بتایا کہ خراجِ تحسین کا یہ طریقہ غلط ہے۔
0	’میرے دادا نہیں چاہتے تھے کہ لوگ ان کے مجسمے نصب کریں۔
1	وہ چاہتے تھے کہ لوگ ان کے پیغام کو سمجھیں۔‘
0	شہیدِ ملت نوابزادہ لیاقت علی خان پر بُہتان تراشی۔
0	میرا پاکستان نے جاوید گوندل صاحب کی بے بُنیاد اور زہر آلود تحریر کو بغیر تصدیق کے نقل کر کے ہموطنوں کی اکثریت کی دِل آزاری کی ہے جس کی مجھے اُن سے توقع نہ تھی ۔
1	جب پاکستان بنا تو میری عمر دس سال تھی ۔
1	اسلئے بہت سی باتیں اور واقعات میرے ذاتی علم میں بھی ہیں لیکن یہ معاملہ ہمہ گیر قومی نوعیت کا ہے -
0	اور جاوید گوندل صاحب نے تاریخ کو مسخ بلکہ ملیامیٹ کرنے کی والہانہ کوشش کی ہے -
0	اس لئے میں اپنے ذہن کو کُریدنے کے علاوہ مستند تاریخی کُتب کا دوبارہ مطالعہ کرنے پر مجبور ہوا ۔
0	ایک حقیقت جو شاید دورِ حاضر کی پاکستانی نسل کے علم میں نہ ہو یہ ہے کہ محمد علی جوہر اور ساتھیوں کی کاوش سے مسلم لیگ 1906ء میں وقوع پذیر ہوئی۔
1	علامہ محمد اقبال اور نوابزادہ لیاقت علی خان کی مسلسل محنت و کوشش نے اِسے پورے ہندوستان کے شہر شہر قصبے قصبے میں پہنچایا ۔
1	اسی لئے قائد اعظم کے علاوہ نوابزادہ لیاقت علی کو بھی معمار پاکستان کہا جاتا تھا اور اب بھی کہنا چاہیئے ۔
0	جاوید گوندل صاحب کا مؤقف بے بنیاد ہے کہ شہدِ ملت نوابزادہ لیاقت علی کو نوابزادہ کہنا بلاجواز ہے ۔
1	شہیدِ ملت نوابزادہ لیاقت علی خان کو پنجاب کے علاقہ کرنال کے ایک زمیندار اور نواب رُستم علی خان کا بیٹا ہونے کی وجہ سے نوابزادہ کہا جاتا تھا ۔
1	اگر بقول جاوید گوندل شہیدِ ملت نوابزادہ لیاقت علی خان اداروں کو اپنے مفاد میں استعمال کر رہے ہوتے تو کرنال [بھارت کے حصہ میں آنے والا پنجاب] میں اپنی چھوڑی ہوئی زمینوں کے عِوض کم از کم مساوی زمین پاکستان کے حصہ میں آنے والے پنجاب میں حاصل کر لیتے ۔
0	اور اُن کی مالی حالت ایسی نہ ہوتی کہ جب اُن کی میّت سامنے پڑی تھی تو تجہیز و تکفین اور سوئم تک کے کھانے کیلئے احباب کو مالی امداد مہیا کرنا پڑی۔
1	اور اس کے بعد ان کے بیوی بچوں کے نان و نُفقہ اور دونوں بیٹوں کی تعلیم جاری رکھنے کیلئے اُن کی بیگم رعنا لیاقت علی جو ایک تعلیم یافتہ خاتون تھیں کو ملازمت دی گئی جو بڑے بیٹے کے تعلیم پوری کرتے ہی بیگم رعنا لیاقت علی نے چھوڑ دی ۔
1	کبھی کسی نے شہیدِ ملت نوابزادہ لیاقت علی خان کی بیگم یا بچوں کا اپنی بڑھائی کے سلسلہ میں بیان پڑھا ؟
1	نہ تو اُردو کو قومی زبان بنانے کا نوابزادہ لیاقت علی نے قائداعظم نے کہا اور نہ یہ فیصلہ قائد اعظم نے کیا ۔
1	حقیقت یہ ہے کہ پاکستان بننے سے قبل بنگال سے مسلم لیگی رہنماؤں کے وفد نے تجویز دی کہ اُردو ہی ایک زبان ہے جو پانچوں صوبوں کی اکثریت سمجھتی ہے اور مُلک کو متحد رکھ سکتی ہے۔
0	لیکن قائد اعظم نے اُردو زبان کو قومی زبان قرار نہ دیا۔
1	پھر پاکستان بننے کے بعد 25 فروری 1948ء کو کراچی میں شروع ہونے والے دستور ساز اسمبلی کے اجلاس میں اُردو کو قومی زبان بنانے کا فیصلہ ہوا۔
1	گوندل صاحب کے مندرجہ ذیل بیان سے دو باتیں واضح ہیں۔
0	۔ گوندل صاحب حقائق سے مکمل نابلد ہیں۔
0	۔ بے پر کی اُڑانے کا شدید شوق رکھتے ہیں ۔
1	جاوید گوندل صاحب کہتے ہیں ”جب نواب آف جونا گڑھ نے پاکستان کے ساتھ الحاق کی صورت میں پاکستان کے تب کے وزیرِ اعظم سے پچاس ہزار بندوقوں کا مطالبہ کیا جو اس وقت پورا کرنا چنداں مشکل نہ تھا ۔
0	مگر نوابزادہ لیاقت علی خان کو یہ بات اس لئے گوارہ نہیں تھی کہ اس طرح پاکستان میں نوابزادہ لیاقت علی خان کے لئے اقتدار و اختیار کو ایک بہت بڑے نواب ( آف جوناگڑھ) کی صورت میں خطرہ لاحق ہو جاتا “۔
0	اول ۔ یہ بالکل غلط ہے کہ نواب جونا گڑھ نے پچاس ہزار بندوقیں مانگی تھیں ۔
0	نواب جونا گڑھ کے پاکستان میں شمولیت کا اعلان کرنے پر بھارت نے اپنی فوج جونا گڑھ میں داخل کر دی اور نواب جونا گڑھ کو مدد مانگنے کی مُہلت نہ ملی ۔
0	دوم ۔ جونا گڑھ کے بعد جب بھارت نے جموں کشمیر میں زبردستی اپنی فوجیں داخل کر دی تھیں تو قائد اعظم نے پاکستانی افواج کا کمانڈر اِن چِیف جنرل گریسی کو بھارتی افواج کو روکنے کا حُکم دیا تھا ۔
1	اگر پاکستان کے پاس پچاس ہزار تو کیا اُس وقت دس ہزار رائفلیں بھی ہوتیں تو قائدِ اعظم کے حُکم کی خلاف ورزی کرنے کی بجائے اُس کی تعمیل کر کے جنرل گریسی ایک ہمیش زندہ شخصیت اور سوائے جاوید گوندل صاحب کے تمام پاکستانیوں کا ہِیرو بن جاتا ۔
0	گوندل صاحب نظامِ حکومت سے بھی بے بہرہ ہیں ۔
1	حکومت چلانا گورنر جنرل کا کام نہیں تھا بلکہ وزیرِ اعظم کا تھا۔
1	آج تک کسی نے کوئی ایسی مثال پیش نہیں کی جس سے ثابت ہو کہ شہیدِ ملت نوابزادہ لیاقت علی خان نے کوئی کام قائدِ اعظم سے مشورہ کئے بغیر سرانجام دیا ہو۔
1	گوندل صاحب کی معلومات کیلئے لکھ رہا ہوں کہ قائدِ اعظم کو ڈاکٹر کی سخت ہدائت پر زیارت لے جایا گیا تھا ۔
1	یہ شہیدِ مِلّت نوابزادہ لیاقت علی خان کی سازش نہ تھی ۔
1	جاوید گوندل صاحب قائد اعظم کے معلجِ خاص کرنل الٰہی بخش کی لکھی کتاب پڑھ لیں۔
0	کیا جاوید گوندل صاحب اُس وقت قائدِ اعظم کے پاس موجود تھے جب اُنہوں نے کہا تھا کہ لیاقت میرے مرنے کامنتظر ہے ؟
1	یہ فقرہ یا اس سے ملتا جُلتا خیال نہ میں نے نہ میرے بزرگوں نے نہ میرے اساتذہ نے نہ اُس وقت کے میرے محلہ داروں نے سُنااور نہ کہیں پڑھا اور نہ اُس دور کے کسی اخبار نے لکھا ۔
0	معلوم ہوتا ہے کہ گوندل صاحب کہانیاں گھڑنے میں کمال رکھتے ہیں۔
0	آٹھ سال آئین بننے نہ دینے” کی بات کرتے ہوئے گوندل صاحب زورِ بیاں میں بھُول گئے کہ شہیدِ ملت نوابزادہ لیاقت علی خان کو پاکستان بننے کے چار سال بعد ہلاک کر دیا گیا تھا ۔
0	کاش گوندل صاحب آئین کے متعلق لکھی گئی کئی کُتب میں سے صرف ایک ہی پڑھ لیتے تو اُن کے زخمی دِل کو قرار آ جاتا ۔
0	گوندل صاحب کی معلومات کیلئے مختصر بات یہ ہے کہ آئین اُس وقت کے پاکستان میں موجود آئی سی ایس افسروں جن میں غلام محمد جو بعد میں غیر ملکی پُشت پناہی سے گورنر جنرل بن بیٹھا تھا بھی شامل تھا ۔
0	نے نہ بننے دیا ۔
1	ایک بڑی وجہ یہ تھی کہ دستور ساز ی کیلئے جو کمیٹی بنائی گئی تھی اس کے ارکان کا بار بار اِدھر اُدھر تبادلہ کردیا جاتا تھا ۔
1	اُس دور میں ہر افسر کو ٹرین پر سفر کرنا ہوتا تھا ۔
0	یہاں یہ بھی بتا دوں کہ آئی سی ایس افسران حکومتِ برطانیہ کی پُشت پناہی سے سازشوں کا جال نوابزادہ لیاقت علی کی شہادت سے قبل ہی بُن چُکے تھے ۔
0	یہاں یہ لکھنا بے جا نہ ہو گا کہ پاکستان کے قیام کی مارچ 1947ء میں منظوری ہوتے ہی ایک سوچی سمجھی منصوبہ بندی کے تحت غیرمُسلم اکثریتی علاقوں میں مسلمانوں کا قتلِ عام اور جوان لڑکیوں اور عورتوں کا اغواء شروع کر دیا گیا تھا۔
0	اُنہیں گھروں سے نکال کر پاکستان کی طرف دھکیلا جانے لگا ۔
1	یہ سلسلہ دسمبر 1947ء تک جاری رہا ۔
0	انگریز حکومت کے ساتھ ملی بھگت سے بھارت نے پاکستان کے حصے کے اثاثے نہ دیئے جو آج تک نہیں دیئے گئے ۔
0	ان حالات میں لاکھوں نادار مہاجرین جن میں ہزاروں زخمی تھے کو سنبھالنا اغواء شدہ خواتین کی تلاش اور بھارتی حکومت سے واپسی کا مطالبہ اور پھر ان سب مہاجرین کی آبادکاری اور بازیاب شدہ خواتین کی بحالی انتہائی مشکل ۔
0	صبر آزما اور وقت طلب کام تھا ۔
1	موازنہ کیلئے موجودہ جدید دور سے ایک مثال ۔
0	باوجود قائم حکومت اور وسائل ہونے کے اور ہر طرف سے کافی امداد آنے کے اکتوبر 2005ء میں آنے والے زلزلہ کے متاثرین آج تین سال بعد بھی بے خانماں پڑے ہیں اور سردی سے ٹھٹھر رہے ہیں ۔
1	1947ء سے 1951ء کے دور کے ہموطن قابلِ تعریف ہیں جنہوں نے مہاجرین کو آباد کیا ۔
1	اور آفرین ہے بیگم رعنا لیاقت علی خان پر جس نے دن رات محنت کر کے جوان لڑکیوں اور خواتین کو اُبھارہ کہ گھروں سے باہر نکلیں اور رفاہی کام میں بڑھ چڑھ کر حصہ لیں ۔
1	ان دخترانِ ملت نے خدمتِ خلق کے ریکارڈ توڑ دیئے ۔
1	اللہ اُن سب کو آخرت میں اجر دے ۔
0	آج عورتوں کی آزادی کی فقط باتیں ہوتی ہیں کام سوائے فیشن کے اور کچھ نظر نہیں آتا ۔
0	گوندل صاحب اتنا بھی نہیں جانتے کہ جس اسمبلی نے اگست 1947ء میں پاکستان کا نظم نسق سنبھالا۔
1	وہ پاکستان بننے سے قبل باقاعدہ انتخابات کے نتیجہ میں غیر مسلموں اور دوسرے کانگرسیوں سے مقابلہ کر کے معرضِ وجود میں آئی تھی۔
1	اُس اسمبلی نے نوابزادہ لیاقت علی خان کو پاکستان کا وزیرِ اعظم منتخب کیا تھا ۔
0	اگر بقول گوندل صاحب شہیدِ ملت نوابزادہ لیاقت علی خان انتخابات میں جیت نہیں سکتے تھے تو اُن کی وفات پر پاکستانیوں کی اکثریت زار و قطار کیوں رو رہی تھی ؟
1	اور تمام عمر رسیدہ لوگ کیوں کہہ رہے تھے کہ اب پاکستان کون سنبھالے گا ؟
0	بقول جاوید گوندل صاحب اگر شہیدِ ملت نوابزادہ لیاقت علی امریکہ کے ایجننٹ تھے تو امریکہ نے اُنہیں کیوں قتل کروا دیا ؟
1	حقیقت یہ ہے کہ شہیدِ ملت نوابزادہ لیاقت علی جب امریکہ گئے تو اُنہوں نے واضح طور پر کہا کہ پاکستان ایک خود مُختار ملک بن چکا ہے ۔
1	وہ امریکہ کو دوست بنانا چاہتا ہے لیکن ڈکٹیشن کسی سے نہیں لے گا۔
0	تو واپس آنے پر ان کے قتل کی سازش تیار ہوئی ۔
1	وائے جمہوریت۔
1	کہا جاتا ہے کہ جمہوریت جو ہوتی ہے وہ جمہور یا عوام کی حکومت ہوتی ہے وہ اس طرح کہ عوام مقررہ وقت پر اپنی پرچی کے ذریہ اپنے نمائندے کا انتخاب کرتے ہیں ۔
1	یہ نمائندے شورٰی میں جاتے ہے اور وہاں مل بیٹھ کر عوام کی خواہشات کو مدِنظر رکھتے ہوئے صوبائی اور قومی سطح کے فیصلے کرتے ہیں ۔
1	آٹھ سالہ آمریت کے بعد جمہوریت قائم کرنے کیلئے انتخابات کا موقع 18 فروری 2008ءکو آیا ۔
1	دعوٰی ہے کہ اس کے نتیجہ میں جمہوری حکومت قائم ہو گئی ہے ۔
1	یہ دعوٰی 18 فروری 2008ء کے انتخابات کے نتیجہ میں بننے والے حکمرانوں کی طرف سے ہر روز عوام کو یاد دِلایا جا رہا ہے ۔
0	یہ جمہوری حکومت بنے 6 ماہ سے زیادہ کا عرصہ ہو کیا ہے لیکن ابھی تک آمریت کے دور کے عوام دُشمن پر پوری تَندہی سے عمل جاری ہے۔
0	جو چند فیصلہ کئے گئے ہیں وہ اُن میں شورِٰی کا عندیہ لینا تو درکنار ۔
1	شورٰی کو اُن فیصلوں کا عِلم بھی ذرائع ابلاغ سے ہو تا ہے ۔
1	اعلٰی عدالتوں کے ساتھ جو کچھ ہوا وہ تو زبان زدِ عام ہے ۔
0	وزیرِ اعظم صاحب کچھ کہتے ہیں اور عملی طور پر کچھ اور ہو رہا ہے ۔
0	پچھلے 6 ماہ میں مُلک و قوم کے انتہائی اہم معاملات میں سے کوئی شورٰی میں پیش نہیں ہوا ۔
0	صدر آصف علی زرداری صاحب نے کچھ دیگر معاملات بھی واضح کر دئیے ہیں جن سے شورٰی کی اہمیت کچھ نہیں رہی ۔
1	صدر آصف علی زرداری صاحب نے امریکی اخبار “وال سٹریٹ جرنل” کے کالم نویس بریٹ اسٹیفنس کو دیئے گئے انٹرویو میں کہا ہے ۔
1	کہ امریکہ اور پاکستان کے درمیان اس بات پر مفاہمت ہے کہ ہم مشترکہ طور پر ایک دشمن کا تعاقب کررہے ہیں۔
0	امریکی اخبار لاس اینجلس ٹائمز کو دیئے گئے انٹرویو کی مزید تفصیلات کے مطابق انہوں نے اعتراف کیا کہ امریکہ کے ڈرون ( بغیر پائلٹ کے جاسوس) طیارے ان کی حکومت کی اجازت سے پاکستانی علاقوں پر حملے کررہے ہیں۔
1	تاہم انہوں نے حساس عسکری معاملات پر بات کرنے سے گریز کیا۔
0	کہ مقبوضہ کشمیر میں سرگرم مسلح افراد ’دہشت گرد‘ ہیں۔
1	کہ ان کی جمہوری حکومت بیرون ملک بھارتی اثر و رسوخ سے خوفزدہ نہیں اور نہ ہی انہیں بھارت امریکہ ایٹمی معاہدے پر کوئی اعتراض ہے ۔
1	گویا دریائے چناب کا پانی بند کرنا کوئی خطرے والی بات نہیں ۔
0	بھارت دریائے جہلم کا پانی بھی بند کر دے۔
1	پھر بھی ہمیں کوئی خطرہ نہیوں ہو گا۔
1	نیٹو سپلائی بحالی ۔ آخر معمہ کیا ہے؟
1	شکاگو میں نیٹو کانفرنس کے اعلامیہ کے مطابق نیٹوممالک 2013میں افغانستان کی سیکیورٹی مقامی فورسزکے سپردکرنے پررضامندہو گئے۔
1	جبکہ پاکستان سے سپلائی روٹ جلدازجلدبحال کرنیکامطالبہ کیا گیا ہے۔
1	پاکستان سلالہ چیک پوسٹ پر نیٹو فورسز کے حملے اور اس کے نتیجے میں ہونے والے جانی نقصانات پر معافی اور معاوضہ کے مطالبے پر قائم ہے ۔
0	جبکہ امریکہ اس سے انکاری ہے، جس کے نتیجے میں دونوں ممالک کے درمیان تعلقات میں سرد مہری آ گئی ہے۔
0	پاکستان کی جانب سے تاحال نیٹو سپلائی کا راستہ بند ہے۔
1	یہ بات صاف عیاں ہے کہ پاکستان کی سیاسی قیادت سپلائی روٹ کھولنے کے حق میں ہے اور اس کی بندش سے پیدا ہونے والے مضمرات سے پوری طرح آگاہ ہے۔
1	پاکستان کے دوست ممالک بھی پاکستان کو یہی مشورہ دے رہے ہیں کہ وقت ضائع کئے بغیر اس سپلائی کو بحال کر دیا جائے۔
1	اپنی معاشی اور اقتصادی صورتحال کو بہتر کرنے پر توجہ دی جائے۔
0	اب تک تو یہی نظر آتا ہے کہ حکومت اور اپوزیشن جماعتیں اس اہم ترین معاملے پر باہمی تقسیم کا شکار ہیں اور سیاسی پوائنٹ اسکورنگ پر ان کا زور زیادہ ہے۔
0	عسکری حلقے بھی ان تمام مضمرات سے بخوبی آگاہ دکھائی دیتے ہیں تاہم جیسا کہ پہلے عرض کیا کہ معافی کا معاملہ ہی بظاہر رکاوٹ بن رہا ہے۔
0	اگر یہ اور دیگر معاملات بخوبی حل نہیں ہو پاتے تو پاکستان کے لئے کئی خطرات منہ کھولے کھڑے ہیں مثلاً۔
0	۱۔ دہشت گردوں کا پیچھا کرنے کے بہانے سلالہ پوسٹ جیسے واقعات دہرائے جاسکتے ہیں، اور الٹا الزام بھی پاکستانی فورسز پر عائد کیا جائے گا۔
0	۲۔ پاکستانی فورسز پر بلوچستان میں انسانی حقوق کی خلاف ورزیوں کے الزامات عائد کرکے بھرپور مہم چلائی جا سکتی ہے۔
1	جس کے لئے امریکہ میں ہوم ورک تیار ہے۔
0	۴۔ معاشی طور پر پاکستان کو جھکانے کے لئے بین الاقوامی پابندیاں بھی عائد کی جاسکتی ہیں۔
0	۵۔ حافظ سعید اور ممبئی واقعات کا بہانہ بنا کر پاکستان کی مشرقی سرحدوں پر خطرات بڑھائے جا سکتے ہیں۔
1	دنیا ہمارے بارے میں کیا اور کیسا سوچ رہی ہے؟
0	کیا ہمارے قائدین ان تمام خطرات سے بے نیاز ہو کر اپنی موج مستی میں گم ہیں؟
0	عوام کو ان خطرات سے کیوں آگاہ نہیں کیا جارہا ہے؟
0	ہم بحیثیت قوم کیوں ان خطرات کے خلاف متحد نہیں ہو پارہے ہیں؟
1	نیٹو سپلائی بحال کی جائے یا نہ کی جائے۔
1	کچھ كھٹى كچھ ميٹھى باتيں۔
0	بعض اوقات سڑکوں پر پیش آنے والے حادثات سے لوگوں کو بچانے کے لیے یہ جملہ کہا جاتا ہے کہ تیز رفتاری خطرناک چیز ہے۔
1	یہ بات اپنی جگہ ٹھیک ہے لیکن دنیا بھر میں یہ ضابطہ ہے کہ بڑی سڑکوں پر مخصوص احتیاطی تدابیر کے ساتھ تیز رفتاری سے گاڑی چلانے کے لیے سڑک کا ایک حصہ مختص کیا جاتا ہے۔
1	اسے عام طور پر فاسٹ ٹریک کہا جاتا ہے۔
1	ہائی وے پر فاسٹ ٹریک پر 120 سے لے کر 140 کلومیٹر کی انتہائی تیز رفتار پر گاڑی چلانے کی اجازت ہوتی ہے۔
1	جبکہ شہر کی بڑی سڑکوں پر یہ رفتار 60 سے 80 کلومیٹر فی گھنٹہ تک ہوتی ہے۔
0	ایسے فاسٹ ٹریک پر ہلکی رفتار سے گاڑی چلانا اتنائی خطرناک ہوتا ہے جتنا کسی عام سڑک پر تیز چلانا۔
0	بدقسمتی سے پاکستان میں جہاں ٹریفک کی ہر دوسری خلاف ورزی عام ہے وہیں سڑکوں کے فاسٹ ٹریک پر ہلکی رفتار سے، مزے لے کر باہمی گفتگو کرتے ہوئے گاڑی چلانا عام رویہ ہے۔
0	بلکہ اب تو یہ بھی دیکھا گیا ہے کہ ڈرائیونگ کے دوران موبائل فون پر گفتگو ہو رہی ہے اور فاسٹ ٹریک پر خراماں خراماں جا رہے ہیں۔
0	یہ آہستہ روی احتیاط نہیں ایک سنگین لاپروائی ہے۔
0	یہ رویہ اس بات کا عکاس ہے کہ ڈرائیور یا تو قانون سے واقف نہیں یا اسے اس کی پروا نہیں۔
0	یہ رویہ اور اس جیسے دیگر رویے اس بات کے مظہر ہیں کہ ہم لوگوں کی تربیت اصولوں کی بنیاد پر نہیں بلکہ مزاج اور جذبات کی بنیاد پر ہوئی ہے۔
0	ہم زندگی اصول پر نہیں مزاج اور مرضی پر گزارنے کے عادی ہیں۔
0	ہم نہیں جانتے کہ کہاں ہمیں تیز چلنا ہے اور کہاں ہلکے۔
0	ہم نہیں سوچتے کہ کہاں بولنا ہے اور کہاں چپ رہنا ہے۔
0	ہم نہیں سمجھتے کہ کس معاملے میں اپنی مہارت کی بنا پر ہمیں رائے دینی چاہیے اور کہاں اپنی جہالت کی بنا پر خاموش رہنا چاہیے۔
0	اصول کے بجائے مزاج کے تحت زندگی گزارنا وہ رویہ ہے جو ہماری بیشتر اجتماعی خرابیوں اور زندگی میں بے سکونی کا ذمہ دار ہے۔
0	جب تک یہ رویہ نہیں بدلتا ہمارے معاملات کا درست ہونا بہت مشکل ہے -
1	بہتر کون ؟ – سٹیو جابز بمقابلہ بل گیٹس۔
1	سٹیو جاب۔
1	سٹیو جاب امریکی مارکیٹر،تاجر،انونٹر تھا ۔
1	اس نے ایپل کمپنی کی بنیاد رکھی۔
1	وہ پکسار کا بانی اور سی ای او بھی تھا۔
0	۱۹۸۵ ء کمپنی کے ڈائرکٹرز نے اسے نکال دیا۔
1	اسکے بعد اس نے نیکسٹ کمپنی کی بیل داغ دی ۔
1	۱۹۹۸ میں جابزکی ایپل میں واپسی کے بعد اس نے بے جان اور دیوالیہ کمپنی میں دوبارہ جان ڈال دی ۔
1	اس نے کمپنی کو نقصان سے نکال کر ایک اچھا پروفٹ کمانے کی پوزیشن میں لا کھڑا کیا۔
1	سٹیو جابز نے ایک گیرج میں شروع ہونے والی کمپنی کو دنیا کا سب سے والیو ایبل برانڈ بنایا۔
0	اگست ۲۰۱۱ء میں اس نے بیماری کی وجہ سے ایپل کی سی ای او کی سیٹ سے استعفیٰ دے دیا۔
0	اکتوبر ۲۰۱۱ء میں وہ کینسر ٹیومر کی وجہ سے مر گیا۔
1	۲۰۰۶ء تک ڈزنی میں زیادہ تر حصہ سٹیو کا تھا۔
1	سٹیو کو بہت عزت اور شہرت ملی وہ سہی معنوں میں ایک عوامی شخصیت تھا۔
1	بل گیٹس۔
1	بل گیٹس نے دنیا کو ٹیکنالوجی اور پھر خیرات سے بدلنے کی کوشش کی اور اس میں کامیاب بھی رہا۔
1	بل ایپل کے بعد دنیا کے بڑے ترین برانڈ کا مالک اور بانی ہے۔
1	اس نے کمپیوٹر کو عام آدمی تک پہنچانے میں جتنا اہم کر دار ادا کیا ہے کسی اور نے نہیں کیا۔
1	اس نے ونڈوز اور کمپیوٹر کو عام آدمی کی پہنچ تک سستا رکھا۔
1	جس کا نتیجہ یہ نکلا کے آج دنیا کے 90 فیصد کمپیوٹرز میں مائیکروسوفٹ کی ونڈو چلتی ہے۔
1	بل گیٹس نے ۱۹۹۷ء میں سٹیو جابز کو ۱۵۰ ملین ڈالر اس وقت دیے جب سٹیو جابز کو کیش کی سخت ضرورت تھی۔
1	ایپل کمپنی کے کم بیک میں سٹیو کے ساتھ ساتھ بل کا بھی کچھ حصہ ہے ۔
1	اگر بل گیٹس مداخلت نہ کرتا تو شاید ہمیں آئی فون ، آئی پیڈ، آئی پوڈ دیکھنے کو نہیں ملتے ۔
1	بل گیٹس نے سٹیو جابز سے زیادہ دولت کمائی اور پھر خیرات کر دی ۔
1	کئی محتاط اندازوں کے مطابق بل گیٹس اپنی ۹۵ فیصد دولت خیرات کر چکا ہے۔
1	گیونگ پلیج کے نام سے ایک ادارہ بھی بنایا جس کے ممبر بننے کی صرف دو شرائط ہیں۔
1	پہلی آپ کے پاس کم از کم ایک بلین ڈالر ہو نا ضروری ہیں ۔
1	دوسری اور آخری شرط آپ نے اپنی آدھی دولت دونیٹ کر نی ہے۔
1	دنیا کے ۱۵۰ سے زائد بلین ایر اس کلب کا حصہ ہیں ۔
1	جن میں مار زکر برگ بھی شامل ہے۔
1	امید کا دیا پھرروشن۔
1	پاکستان ورلڈ کپ کے کوارٹر فائنل میں پہنچ گیا۔
1	بے شک بائولرزنے بہت محنت کی لیکن اس اہم ترین پیش رفت کا سہرا وکٹ کیپر سرفراز احمد کے سر ہی ہے۔
1	جس کی بیٹنگ میں استقامت نے پاکستانی ٹیم کو اس مقام تک پہنچایا۔
0	جس کو اس کے اپنے بیٹسمین ماننے سے انکاری تھے۔
0	تیکنیک پر انگلیاں اٹھاتے تھے کہ آسٹریلیا کی وکٹوں پر کھیلنے کے قابل نہیں، وہ بیٹسمین نہیں ،بس فارم میں ہے وغیرہ وغیرہ۔
1	اس کی ہی پرفارمنس نے پاکستان کی لاج رکھی ہے۔
0	اس پر انگلیاں اٹھانے والے تو آج منہ چھپائے پھر رہے ہیں۔
1	لیکن سرفراز نے ہم سب کا سر فخر سے اونچا کردیا ہے کیونکہ اب پاکستان عالمی کپ کا کوارٹر فائنل کھیلے گا۔
1	امید کا دیا پھر سے روشن ہو گیا ہے۔
1	اب جیتنے والا آگے جائے گا اور ہارنے والا گھر آئے گا۔
0	اب غلطی کی کوئی گنجائش نہیں۔
1	اب آگے کا کام پوری ٹیم کا ہے۔
1	اب سب کو اپنا حصہ لازمی ڈالنا ہے۔
1	شاباش ٹیم پاکستان، جم کرکھیلو آگے بڑھو اور وہ کر ڈالو جس کی تم سے پوری قوم کو امید ہے۔
0	سانحہ یوحنا آباداورمظاہرین کا ردعمل۔
0	لاہور میں یوحنا آباد کے کرائسٹ اور کیتھولک گرجا گھروں پر دو خود کش دھماکوں کے نتیجے میں15 افراد اپنی جان کی بازی ہار گئے جبکہ متعدد زخمی ہیں۔
0	دھماکے کے بعد ہر طرف خوف و ہراس اور بھگدڑ مچ گئی۔
0	جاں بحق افراد میں ایک خاتون ، دو بچے اور دو پولیس اہلکار بھی شامل ہیں۔
0	گرجا گھروں میں دعائیہ سروس جاری تھی کہ خود کش حملہ آوروں نے مرکزی گیٹ سے اندر داخل ہونے کی کوشش کی ۔
0	تاہم گارڈ اور رضا کارکی مزاحمت پر وہ چرچ میں داخل نا ہوسکے تو انہوں نے فائرنگ شروع کردی اور مرکزی دروازے پر ہی خود کو دھماکے سے اڑا لیا۔
0	بم دھماکے اور فائرنگ کے نتیجے میں 15 افراد جاں بحق اور70سے زائد زخمی ہوگئے۔
0	واقعے کی اطلاع ملتے ہی اہل علاقہ مشتعل ہوگئے۔
0	انہوں نے دو مشکوک افراد کو پکڑ کر مارا پیٹا اور بعد ازاں انہیں نذر آتش کردیا۔
0	غصہ صرف یہاں ہی ختم نہیں ہوا تین پولیس اہلکاروں کو پکڑ کر زدوکوب کیا ، سڑکوں پر گھسیٹا اور بعد میں انہیں ایک دوکان میں گھنٹوں بند رکھا۔
0	اس کے بعد مشتعل ہجوم نے گجومتہ میں میٹرو بس ٹریک کو نقصان پہنچایا اور لوٹ مار کی ۔
0	دوسری طرف صوبائی حکومت نے بھی امدادی کاموں میں سستی دکھائی جس نےاور جلتی پر تیل کا کام کیا۔
1	یوحنا آباد سے زخمیوں کو عوام خود ہی اپنی مدد آپ کے تحت اسپتال پہنچایا۔
1	یوں تو پاکستان میں مسیحی برادری بہت پرامن ہے لیکن یوحنا آباد میں مسیحی بھائیوں کا احتجاج پرتشدد ہوگیا۔
1	اگر ان تمام واقعات کے فوٹیج کو غور سے دیکھا جائے تو ہجوم کا حصہ نوجوانوں اور بچوں پر مشتمل تھا۔
0	جس وقت جائے وقوعہ سے پکڑے جانے والے مشکوک شخص کو مارا جارہا تھا تو ادھیڑ عمر افراد کے ساتھ سات سے آٹھ سال کے بچے بھی اس شخص کو مار رہے تھے ۔
0	جب مشکوک شخص کو جلایا گیا تب بھی نوجوان اور بچے اس ہجوم میں پیش پیش تھے۔
0	اس کے علاوہ اگر میٹرو ٹریک پر ہنگامہ آرائی کرنے والے نوجوانوں کی عمریں بھی15 سے18 سال تھیں۔
0	یہ ہجوم اشتعال میں دو افراد کو جلا گیا۔
0	پولیس پر تشدد کرتا رہا اور اس ہجوم نے سرکاری املاک کو نقصان پہنچایا۔
0	جس طرح خود کش حملہ بدترین دہشت گردی ہے اس ہی طرح یہ ہنگامہ آرائی اور لوگوں کو جلا دینا بھی دہشت گردی کے ہی زمرے میں آتا ہے۔
1	ماہر نفسیات رابعہ منظور کے مطابق اس ہجوم کی نفسیات کے پیچھے بہت سے عوامل کار فرما ہیں ۔
0	بم دھماکے میں بہت سے لوگوں کا ایک دم جان سے چلے جانا کچھ لوگوں کو بہت افسردہ اور کچھ کو بہت اشتعال دلا جاتا ہے۔
0	جس ہجوم نے آج دو افراد کو جلایا ، پولیس کو زدوکوب کیا اور توڑ پھوڑ کی وہ بہت زیادہ غصے ،اشتعال اور مایوسی کا شکار تھے۔
1	مسیحی برادری پر حملے نئے نہیں۔
0	پشاور میں چرچ پر حملہ میں85 افراد کا جاں بحق ہونا، کوٹ رادھا کشن میں مسیحی جوڑے کو زندہ جلا دینا ،سانحہ گوجرہ، مشنری اسکول پر حملے ،شہباز بھٹی کا قتل ، لاہورجوزف کالونی میں100سے زائد مسیحی افراد کے گھر جلا دئیے گئے۔
0	یہ سب ان واقعات کا ردعمل ہے کیونکہ کسی بھی معاملے میں انصاف نہیں ملا۔
0	جب انصاف نا ملے تو لوگ ہجوم کے ذریعے سے انصاف لینے کی کوشش کرتے ہیں جو بہت خطرناک ہے اور معاشرتی اقدار کے منافی ہے۔
0	رابعہ منظور نے کہا اس واقعے میں کم عمر بچے بھی پرتشدد ہجوم کا حصہ تھے۔
0	بچے عام طور پر جلدی اشتعال میں آجاتے ہیں اور اپنے غصے و جذبات کا اظہار انہوں نے اس طریقے سے کیا کہ سرکاری املاک پر حملے کرتے رہے۔
0	اگر قانون نفاذ کرنے والے ادارے اور امدای کارکن فوری طور پر جائے وقوعہ پر پہنچ جاتے تو یہ صورت حال نا ہوتی ۔
0	ان کے مطابق بچے اپنی کم عمری جذباتی طبیعت اور نا سمجھی کے باعث ایسے واقعات کا حصہ بن جاتے ہیں۔
0	کسی بھی سانحے کے بعد بدلہ یا انتقام کی آگ ان واقعات کا سبب بن جاتی ہے۔
0	یونیورسٹی آف سینٹرل پنجاب کے شعبہ عمرانیات کے استاد ثمریز حفیظ کے مطابق اگر اس خطے کی تاریخ دیکھی جائے تو یہاں کے باشندے بہت پر امن رہے ہیں لیکن اب واقعات اور حالات نے عوام کو بہت جذباتی اور پر تشدد بنا دیا ہے۔
0	افغان جنگ اور دہشت گردی کے خلاف جنگ نے حالات کو یہاں یکسر تبدیل کردیا ہے۔
1	اس کے ساتھ قانون نفاذ کرنے والے اداروں کا عوام کے ساتھ نا تعاون کرنا بھی ایسے واقعات کو جنم دیتا ہےجس میں ہجوم خود ہی منصف بن کر فیصلہ سنا دیتا ہے۔
0	پاکستان میں پولیس کا رویہ جس میں وہ ہمیشہ انصاف کے متلاشی افراد کو تنگ ہی کرتے ہیں ان کے ساتھ بالکل بھی تعاون نہیں کرتے ۔
0	یہ سب عوام کو بددل کرکے قانون اور انصاف کو اپنے ہاتھوں میں لینے پر مجبور کرتا ہے۔
0	ریاست اپنے فرایض کی ادائیگی میں مکمل ناکام ہے ۔
0	جب عام آدمی کو بنیادی حقوق ہی میسر نہیں، تعلیم کا فقدان ہے تو ہجوم کی صورت میں ہم عوام سے کیا امید کرسکتے ہیں۔
0	اگر پولیس اور ریاست کا رویہ یہ ہی رہا اور لوگوں نے سڑکوں پر انصاف لینا شروع کردیا تو یہ معاشرے، نظام انصاف اور حکمرانوں کے لیے خطرے کی گھنٹی ہے۔
1	ماہر نفسیات رابعہ منظور کے مطابق اگر امن امان کی صورتحال کو بہتر کیا جائے لوگوں کو انصاف بر وقت ملے تو ان واقعات کا سدباب ہوسکتا ہے ۔
1	اس کے ساتھ تعلیم اور بنیادی سہولیات کی فراہمی بھی ہجوم کو منظم کرسکتی ہے۔
1	پیار ایثار اور ہمدردی سے بھی ہم معاشرے میں بھائی چارہ قائم کرسکتے ہیں۔
0	ہجوم کا انصاف معاشرے کے لیے بہت بھیانک ثابت ہو سکتا ہے۔
1	اس لیے حکومت اور انصاف فراہم کرنے والے ادارے فوری طور پر اس مسئلے کی طرف متوجہ ہوں ۔
1	مہذب معاشرے میں ہجوم کا انصاف بالکل جگہ نہیں رکھتا۔
1	حکومت کو چاہیے کے یوحنا آباد کے رہائشیوں کی داد رسی کرے اور ان کے علاج معالجے میں کوئی کسر نا چھوڑی جائے۔
1	ماہرعمرانیات ثمریز حفیظ کے مطابق اس طرح کے واقعات کا سدباب تب ہی ممکن ہے جب ریاست اپنی ذمہ داری پوری کرے اور بنیادی انسانی حقوق عوام کا حق ہے۔
0	اس لیے عوام کے تحفظ کے لیے ریاست اپنا کردار ادا کرے صرف مذمت کافی نہیں ہے۔
1	اقلیتوں کا تحفظ معاشرے کا فرض اور ریاست کی ذمہ داری ہے۔
1	ابلیس کو یورپ کی مشینوں کا سہارا۔
1	پرچم اتار دیا گیا۔
1	دوسری جنگِ عظیم کے بعد فاتح اقوام کے سب سے بڑے اتحاد اور دنیا کی طاقتور ترین فوجی قوتوں کا پرچم۔
0	وہ قوتیں جو آج سے تیرہ سال قبل دھاڑتی، چنگھاڑتی ہوئی اس کمزور، وسائل اور ٹیکنالوجی سے محروم ملک، افغانستان میں داخل ہوئی تھیں۔
0	دنیا بھر کے لیے ایک لکیر کھینچ دی گئی تھی کہ اگر تم ہمارے ساتھ اس کمزور ملک سے جنگ کرنے کے لیے تیار نہیں ہو تو پھر ہمارے دشمن ہو۔
0	2001ء کی سردیاں اس ملک کے لیے عذاب کی صورت بنا دی گئیں۔
1	دنیا بھر میں سے تین ملک ایسے تھے جو اس ملک پر برسرِ اقتدار طالبان کی حکومت کو تسلیم کرتے تھے۔
1	جن میں سے ایک پڑوسی پاکستان بھی تھا۔
0	باقی پڑوسی ایران اور تاجکستان تو ویسے ہی ان کے خلاف شمالی اتحاد کو ہر طرح کی مدد دیتے ہوئے جنگ میں شریک تھے۔
0	لیکن جس پڑوسی نے انھیں ایک قانونی حکومت تسلیم کیا تھا، اسی پڑوسی کی سرزمین ان پر حملے کے لیے استعمال ہوئی۔
0	دنیا نے اس ملک کو دہشت گردی کا مبنع قرار دیا اور پھر دو سو کے قریب ممالک میں سے اڑتالیس ممالک نے اپنی فوجیں وہاں اتار دیں۔
0	دشمن پڑوسیوں میں گھرا ہوا یہ ملک، ایک جانب پاکستان جہاں سے57 ہزار دفعہ امریکی جہاز اڑے اور انھوں نے اس سرزمین پر بم برسائے۔
1	دوسری جانب تاجکستان جس نے قلاب والا زمینی راستہ دیا تا کہ نیٹو افواج شمالی اتحاد کے جلو میں اندر داخل ہو سکیں ۔
0	تیسری جانب ایران جس کے پاسداران شمالی اتحاد اور حزبِ وحدت کے ساتھ اس ملک پر چڑھ دوڑے۔
1	تیرہ سال قبل اس دنیا میں ٹیکنالوجی کے بت کی پرستش کرنے والے کیسی کیسی داستانیں سنایا کرتے تھے۔
0	پہلے چند ماہ تو ایسے تھے کہ ہر کوئی بلند آواز میں پکار رہا تھا، دیکھو ٹیکنالوجی نے آج اُس قوم کو شکست دے دی ہے۔
1	جس سے کوئی نہ جیت سکا۔
0	کوئی ان کے بھاگنے کے قصے سناتا ۔
1	کوئی کہتا کہ یہ تو چند ہزار لوگ تھے جنھیں کچھ طاقتوں نے اکٹھا کیا تھا۔
0	وہ پیچھے ہٹ گئیں تو دیکھو کیسے بھگوڑے ہو گئے ہیں یہ سب کے سب۔
0	اب افغانستان میں ایسے لوگوں کی کوئی گنجائش نہیں ہو گی۔
0	یہ اب دوبارہ واپس نہیں آ سکتے۔
0	اس کے بعد کے تیرہ سال آگ اور خون کے ساتھ کھیلتے ہوئے سال ہیں۔
0	ایک لاکھ چالیس ہزار فوجی جو دنیا کی بہترین ٹیکنالوجی سے لیس ہتھیاروں کے ساتھ یہاں خون کی ہولی کھیلتے رہے۔
1	ایسے ٹینک جو اپنے اندر سے ایک ایسے مقناطیسی ردّ عمل کا دائرہ بنا سکتے تھے جن سے میزائل بھی واپس لوٹ جاتا تھا۔
1	آسمانوں سے پہرہ دیتے جہاز۔
1	فضا کی بلندیوں پر موجود ایک ایک لمحے کو ریکارڈ کرتے اور معلومات فراہم کرتے سٹلائٹ۔
0	ان سب کے باوجود کوئی ایک دن بھی ایسا نہیں گزرا کہ جب نیٹو افواج یا ان کی بنائی ہوئی افغان فوج نے یہ دعویٰ کیا ہو کہ ہمارا پورے افغانستان پر کنٹرول ہو گیا ہے۔
0	بلکہ حقیقت یہ تھی کہ سوائے چند شہروں کے چند میل علاقوں کے پورے افغانستان میں امریکی یا نیٹو افواج کو کسی قسم کی کوئی دسترس تک حاصل نہ تھی۔
0	اخری سال تو شکست کے بدترین سالوں میں سے ایک تھا۔
0	یکم جنوری2014ء سے31 دسمبر تک9167 افراد اس جنگ کا شکار ہوئے۔
0	جن میں3,188 ایسے تھے جو اس بری طرح زخمی ہوئے کہ ناکارہ ہو کر رہ گئے۔
0	بوکھلاہٹ میں الزامات حقانی نیٹ ورک پر لگائے گئے جس کے خلاف اس دوران شمالی وزیرستان میں آپریشن جاری تھا۔
0	کون ٹیکنالوجی کی شکست مانتا ہے ۔
1	وہ بھی نہتے افغانوں کے ہاتھوں جن کا سارا تکیہ ہی تائید الٰہی پر تھا۔
1	کیا کبھی امریکا اور نیٹو کے اتحادیوں نے سوچا بھی ہو گا کہ اسقدر عظیم فوجی قوت کے باوجود ان کے تین ہزار چار سو اٹھاسی3488 سپاہی مارے جائیں گے۔
1	یہ وہ گنتی ہے جو وہ خود مانتے ہیں۔
0	جب سے سی آئی اے بنی ہے اس کے نوے کے قریب اہم ایجنٹ مختلف ممالک میں مارے گئے ہیں، جن میں سے گیارہ اس افغان جنگ میں قتل ہوئے۔
0	افغانستان ایک ایسا ڈراونا خواب تھا جس کے اختتام کی تقریب 28 دسمبر کو منعقد ہوئی۔
0	نیٹو افواج کے کمانڈر جنرل جان ایف کیمپبل نے کہا ’’ہم اپنا طالبان کے خلاف جنگ کا ایجنڈا ادھورا چھوڑ کر جا رہے ہیں۔
0	لیکن ہم بھاگ نہیں رہے‘‘۔
1	کیا خوبصورت فقرہ ہے ۔
0	یہ تسلی افغان قوم کو نہیں بلکہ اس افغان حکومت کو دی جا رہی جسے امریکیوں نے خود وہاں پر مسلط کیا ہے۔
1	جمہوری حکومت اور جمہوریت کے قیام کا کیا خوب تصور ہے ۔
0	ایک ملک پر حملہ کرو۔
1	وہاں افواج اتارو۔
0	لوگوں کو قتل کرو۔
1	خود ایک آئین تحریر کرو۔
0	اپنی نگرانی میں الیکشن کراؤ اور بولو کہ ایسے زندگی گزار تے ہو تو ٹھیک ورنہ تمہیں دہشت گرد کہہ کر مار دیں گے۔
1	اسی لیئے اس ’’ٹوڈی‘‘ حکومت کو تسلی دی جا رہی ہے کہ ہم بھاگ نہیں رہے۔
0	لیکن اس اتوار کو امریکی صدر اوباما نے اپنے تحریری بیان میں کہا ہے کہ ’’ہم نے ایک محتاط طریقے سے اس جنگ کا خاتمہ کیا ہے جب کہ افغانستان آج بھی ایک خطرناک علاقہ ہے‘‘۔
1	اس ملک میں تین لاکھ پچاس ہزار افغان فوجیوں کو بھرتی کیا گیا ہے جن کی ٹرنینگ کے لیے12 ہزار نیٹو کے فوجی یہاں پر موجود رہیں گے۔
0	اس تقریب میں افغانستان کے نیشنل سیکیورٹی ایڈوائزر محمد حنیف اعتماد نے کہا کہ آپ ہمیں ایسے وقت میں چھوڑ کر جا رہے ہیں۔
0	جس وقت ہم انتہائی مشکلات میں ہیں۔
0	ہمیں کبھی بھی نیٹو افواج کی اتنی ضرورت نہیں تھی جتنی آج ہے۔
1	جس وقت یہ تقریب ٹیلی ویژن پر نشر ہو رہی تھی تو اس دوران افغان افواج کے افسران کے انٹرویو بھی نشر کیے جا رہے تھے۔
0	یہ افسران کہتے تھے کہ تیرہ سالوں سے ہم ایک ایسی جنگ کے عادی ہو چکے ہیں جو نیٹو کی تکنیکی اور فوجی مدد کے بغیر لڑی ہی نہیں جا سکتی۔
0	ہمیں ہوائی جہازوں کی بمباری اور ٹینکوں کی یلغار میں آگے بڑھنے کے سوا کچھ نہیں آتا۔
0	ہم ان کے بغیر ایک قدم بھی نہیں چل پاتے جب کہ ہمارے دشمن طالبان اس تمام تر ٹیکنالوجی سے بے نیاز جس طرف سے چاہیں ہم پر حملہ آور ہو جاتے ہیں۔
0	اب جب کہ یہ سپورٹ (مدد) ختم ہو رہی ہے، ہم بہت مشکل میں ہو ں گے۔
0	جھنڈا اتار دیا گیا۔
0	وہ فتح کرنے آئے تھے اور اپنے زخم چاٹتے رخصت ہوئے۔
0	یہ تیسری دفعہ ہو رہا ہے کہ عالمی طاقتوں کا غرور خاک میں مل رہا ہے۔
0	یکم جنوری1842ء برطانوی افواج، وہ برطانیہ جس کی علمداری میں سورج غروب نہیں ہوتا تھا، اس پر کابل میں حملہ ہوا۔
0	تقریباً سترہ ہزار فوجی تھے جن میں اکثر انڈین اور ایک رجمنٹ ’’44th‘‘برطانوی سپاہیوں پر مشتمل تھی ان سب کو غلزئی قبائل نے قتل کر دیا تھا۔
1	ایک ڈاکٹر ولیم برائڈن کو زندہ چھوڑا تا کہ وہ جا کر اس عالمی طاقت کے کار پردازوں کو بتائے کہ افغان قوم کیا ہے اور آیندہ کابل کی طرف رخ مت کرنا۔
0	یہ ڈاکٹر گھوڑے پر سوار ہو کر 13جنوری کو جلال آباد پہنچا اور برطانیہ کے چہرے پر عبرت کا نشان تحریر ہو گیا۔
0	دوسری دفعہ یہ پرچم عظیم کیمونسٹ ریاست سوویت یونین کا تھا جو1988ء میں ایسے اترا کہ خود اپنی ریاست تک متحد نہ رکھ سکا۔
0	ٹیکنالوجی کے بت ٹوٹتے ہیں لیکن ان کی پوجا کرنے والے نئے بت تراش لیتے ہیں۔
1	لیکن وہ جنھیں صرف اللہ کی نصرت اور تائید پر بھروسہ ہوتا ہے وہ بار بار ثابت کرتے ہیں کہ اس دنیا میں اصل طاقت کا سرچشمہ تو صرف اللہ کی ذات ہے ۔
1	انھی کے مطلب کی کہہ رہا ہوں۔
0	ہمارے ذرایع ابلاغ بھی ۔۔۔ اے عزیزو! ۔۔۔ عین مَین اُسی طرح سے ’ہمارے ذرایع ابلاغ‘ ہوگئے ہیں، جس طرح نائن الیون کے ڈرامے کے نتیجے میں دُنیا بھر میں (صرف مسلمانوں سے) لڑی جانے والی ’دہشت گردی کے خلاف عالمی جنگ‘ بھی اب صرف ’ہماری جنگ‘ ہو کر رہ گئی ہے۔
1	دونوں کے لیے ’مرچ مسالہ‘ ولایت ہی سے آتا ہے۔بس اِسے استعمال کرنے اور استعمال کرنے کے نتیجے میں خود استعمال ہو جانے والے لوگ ’اپنے‘ ہوتے ہیں۔
1	جس روز فرانس کے ایک رسالے پر حملے کی خبر آئی تھی اُس روز ایک (نہایت وقیع سمجھے جانے والے) انگریزی اخبار کے اُردو چینل پر ایک دیسی محترمہ اپنے سارے دانت نکال نکال کر بڑے ولایتی انداز میں ایک پاکستانی عالمِ دین پر برس رہی تھیں کہ: ’کیا یہ مذہبی دہشت گردی نہیں ہے؟
0	یوں محسوس ہو رہا تھا کہ ’نائن الیون‘ کی طرح اِس ’وَن سیون‘ (سات جنوری) کا ملبہ بھی محترمہ وطن عزیز پاکستان ہی پر گرانا چاہتی ہیں۔
0	’مذہبی دہشت گردی‘ تو یہ فرانسیسی واقعہ یوں کہلایا کہ اس حملے کومذہبی دہشت گردی‘ پورے عالمِ مغرب نے قرار دیا ہے۔
1	’مسلمانوں‘ سے منسوب بھی یوں ہوا کہ اسے پورے عالمِ مغرب نے مسلمانوں سے منسوب کیا ہے۔
1	مغرب کے نشریاتی اور طباعتی اداروں کے کہے پر بے چون و چرا ’ایمان بالغیب‘ لے آنا ’ہمارے ذرایع ابلاغ‘کے بنیادی عقیدے کا حصہ ہے۔
0	خواہ سوات میں عورت کے کوڑے کھانے کی وڈیو ہو یا عراق میں ’وسیع پیمانے پر تباہی پھیلانے والے‘ ہتھیاروں کی موجودگی۔
0	جو ’ہمارے ذرایع ابلاغ‘ ہیں وہ کائنات کی عظیم ترین ہستی کے کارٹون بنانے کو کبھی بھولے سے بھی ’مذہبی دہشت گردی‘ میں شمار نہیں کر سکتے۔
1	برسوں سے جاری و ساری اس سلسلے کا زور کچھ کم ہو گیا تھا تو اس کو ’دوبارہ جاری‘ کرنے کے لیے ’زور‘پیدا کیا گیا۔
0	پیرس کے جس کارٹونی ہفت روزے کے دفتر پر حملے نتیجے میں کے ہفت روزے کے مدیر اور کارٹونسٹ سمیت بارہ افراد مارے گئے۔
0	اُن کو مارنے والے مسلح نقاب پوشوں کے ’مسلمان‘ ہونے کا اعلان بھی مغربی حکام نے کیا۔
1	کیسے کیا؟
1	یہ جاننے کے لیے ذرا پلٹ کر ایک بار پھر نائن الیون کی طرف دیکھنا پڑے گا۔
0	آپ کو یاد ہوگا کہ نائن الیون سے جہاز ٹکرانے والے ’مسلمان‘ پائلٹ نہ صرف خود راکھ کا ڈھیر بن گئے تھے بلکہ ٹوئن ٹاورزتو کسی کھلونا بلڈنگ کی طرح ریزہ ریزہ ہوکر یا صابن کے جھاگ کی طرح سے، بیٹھ گئی تھی۔
0	سب کچھ تباہ ہو گیا۔
1	مگر اسے معجزہ نہیں تو اور کیا کہیں گے کہ ’مسلمان‘ پائلٹوں کے (مسلمان) پاسپورٹ بالکل صحیح سلامت حالت میں ملبہ سے برآمد ہوگئے تھے، جن سے اُن کی بہ آسانی شناخت ہو گئی۔
0	اس معجزے کے باعث اس بات پر ’ایمان ‘ پختہ ہوگیا کہ دہشت گرد مسلمان تھے۔
0	اور’دہشت گرد‘ مسلمانوں کے سوا اور ہو بھی کون سکتا ہے؟
0	پیرس، فرانس کے واقعے میں بھی دہشت گردوں کی شناخت اس وجہ سے ممکن ہوئی کہ وہ حیرت انگیز طور پر اپنے اپنے شناختی کارڈ اپنی (تباہ ہو جانے والی)گاڑی میں چھوڑ گئے تھے تاکہ اُنھیں بھی بہ آسانی شناخت کیا جاسکے۔
0	’نائن الیون‘ کے واقعے سے ایک مماثلت یہ بھی اِس ’مذہبی دہشت گردی‘ کے واقعے میں پائی گئی کہ جس طرح ٹوئن ٹاورز سے جہاز ٹکرانے کی وڈیو بناتے ہوئے کچھ اسرائیلی پکڑے گئے تھے۔
1	بالکل اسی طرح اسرائیلی ٹی وی چینل آئی بی اے کے ڈپٹی ایڈیٹر امشائی اسٹین کو یہ اعزاز حاصل ہوا کہ وہ اِس وقوعے کی Live شوٹنگ مسلسل اپنے چینل کو ارسال فرما تے رہے کہ’ناظرین! ہم سب سے پہلے آپ کو یہ بریکنگ نیوز دے رہے ہیں‘۔
1	اس سے بھی زیادہ دلچسپ بات یہ ہے کہ اس واقعے کے رونما ہوتے ہی فرانسیسی یہودی پہلے سے چھپے ہوئے پوسٹرز لے کر احتجاجی مظاہرے کے لیے یکایک سڑکوں پر نکل آئے۔
1	جن کی متحرک اور مطبوعہ تصاویر آپ نے بھی دیکھی ہوں گی۔
1	دیکھیے مغرب میں سائنس نے کتنی ترقی کر لی ہے۔
0	’ہمارے ذرایع ابلاغ‘ کو (ملالہ پر حملے کی طرح) سانحہ پشاور کا بھی اُس وقت تک علم نہ ہوا تھا، جب تک یہ خبر مغربی ذرایع ابلاغ سے نشر نہ ہوگئی۔
1	ہماری ناک کے نیچے پیش آنے والے واقعے کی ’بریکنگ نیوز‘ دینے میں بھی اہلِ مغرب ہی بازی لے گئے۔
0	اہلِ مغرب نے جن تین’ مسلمان دہشت گردوں‘ کے نام پیرس حملے کے ذمے داروں کے طور پر مشتہر کیے ہیں وہ شریف کواشی، سعید کواشی اور حمید مراد ہیں۔
1	کواشی برادران کی پرورش شمالی فرانس کے ایک سرکاری یتیم خانے میں ہوئی ہے۔
1	حمید مراد کے دوستوں نے ٹوئٹر پر اپنے اپنے ٹویٹ ڈالے ہیں کہ جس وقت حملہ ہوا اُس وقت حمید مراد اُن کے ساتھ کلاس روم میں موجود تھا۔
0	حمید مراد کی بیک وقت دو جگہ موجودگی بھی دہشت گردی نہیں تو اور کیا ہے؟
1	اور اگر وہاں موجود نہ تھا تب بھی ’مسلمان‘ تو تھا۔
0	اُسے دہشت گرد قرار دینے کے لیے اتناہی کافی ہے۔
1	حملے کی ایک وڈیو میں یہ بھی دکھایاگیا ہے کہ ایک پولیس آفیسر نے حملہ آوروں کی گاڑی کو روکنے کی کوشش کی۔
0	دو نقاب پوش حملہ آور گاڑی سے باہر آئے اور پہلے تو دور سے گولی مار کر اُس پولیس آفیسر کو زخمی کیا، پھر قریب آکر اُس کے سر میں گولی ماردی۔
1	دہشت گرد تو یقیناً تربیت یافتہ تھے۔
0	مگر وڈیو بنانے والا ایسا اناڑی تھا کہ اُسے اِس زخمی پولیس آفیسر کے جسم پر یا اُس کے آس پاس کہیں خون نظر نہیں آیا جسے وہ دکھا سکتا۔
1	حملہ آوروں کو روکنے والے پولیس آفیسر کے متعلق جو خبریں آئی ہیں اُن کے مطابق:
1	۔ وہ ایک پولیس کار سے نکلا تھا۔
1	2۔وہ ایک پولیس اسٹیشن سے باہر نکلا تھا (اور دہشت گردوں کی گاڑی دیکھتے ہی پہچان گیاتھا کہ یہ دہشت گردوں کی گاڑی ہے، اِسے روکنا چاہیے)۔
1	3۔وہ ایک سائیکل پر سوار تھا (اور غالباً دہشت گردوں کی گاڑی کے آگے سائیکل کھڑی کرکے گاڑی روکنے کی کوشش کر رہا تھا)۔
0	وڈیو میں یہ بھی دکھایا گیا ہے کہ پولیس آفیسر کو مارنے کے بعد دونوں دہشت گرد اپنی گاڑی کے پاس آئے اور اُنھوں نے نعرہ لگایا کہ ہم نے ’پیغمبر محمدؐ‘ کا انتقام لے لیاہے۔
0	اس سے یہ بات پایہ ثبوت تک پہنچ جاتی ہے کہ دہشت گرد ’مسلمان‘ ہی تھے، کیوں کہ مسلمانوں کو جب اپنے نبی کانام لینا ہوتا ہے تو وہ لفظ ’پیغمبر‘ضرور استعمال کرتے ہیں تاکہ کسی کو یہ شبہ نہ رہے کہ وہ انھیں نبی نہیں مانتے۔
1	اِس قسم کی بہت سی دلچسپ باتیں ابھی اور بھی باقی ہیں، مگر کالم میں جگہ باقی نہیں رہی۔
1	’ہمارے ذرایع ابلاغ‘ کو چوں کہ سارا مرچ مسالہ مغرب سے ’پیک‘ کیا ہوا مل جاتا ہے۔
1	چناں چہ وہ کبھی خود اپنا ’سِل بٹّا‘ استعمال کرنے کی ضرورت محسوس نہیں کرتے۔
1	اپنا سِل بٹّا استعمال کرنے کے لیے اپنی ’اوپر کی منزل‘ بھی استعمال کرنی پڑتی ہے، مگر ہمارے یہاں اوپر کی منزل کرائے پر اُٹھادینے کا رواج ہے۔
1	اگر یہ ذرایع ابلاغ ’ہمارے ذرایع ابلاغ‘ نہ ہوتے تو شاید مغرب کا اُگلا ہوا زمین سے اُٹھا کر خود نگل لینے کی بجائے اِس معاملے کا تحقیقی اور تفتیشی نظروں سے اپنے طور پر بھی کچھ جائزہ لینے کی کوشش کرتے ۔
0	اہلِ مغرب سے پوچھتے کہ سرورِ کائناتؐ کے گستاخانہ کارٹون دوبارہ سرورق پر چھاپ کر رسالے کی تیس لاکھ کاپیاں شایع کرنے کا ’مہذب اقدام‘ کیا ’دہشت گردی کی روک تھام‘ کرنے ہی کا کام ہے؟
1	مگر ’ہمارے ذرایع ابلاغ‘ کی نظر میں تو اُن کا ہر کام اُن کا لبرل ازم،اُن کی روشن خیالی اور اُن کا حقِ آزادی اظہار ہے۔
0	جب کہ ہماری طرف سے صرف ایسا سوال کر لینا بھی تنگ نظری ہے اور مذہبی منافرت پھیلانے کے مترادف۔
1	گفتگو کا فن۔
1	گفتگو ایک ایسا فن ہے جو ایک طرف تو انسانی شخصیت کو چار چاند لگا دیتی ہے تو دوسری جانب بسا اوقات شخصیت کی دھجیاں بکھیر سکتی ہے ۔
1	کیونکہ خاموشی ،عالم کے لیے زیور اور جاہل کے لیے جہالت کا پردہ ہے ۔
0	اکثر افراد کی گفتگو سن کر اندازہ ہوتا ہے کہ وہ اتنے بلند ہیں کہ پہاڑوں کی چوٹیاں ان کے سامنے کچھ نہیں لیکن ان کی روح کی پیمائش کی جائے تو معلوم ہوتا کہ وہ ابھی بھی تاریک غاروں میں رینگ رہے ہیں ۔
1	بلاشبہ انسان کی شخصیت کا سب سے مظبوط حوالہ اس کا کردار و عمل ہے ۔
1	اور کردار و عمل کو انسانی گفتگو چار چاند لگا دیتی ہے ۔
1	عام لوگوں میں یہ تاثر ہے کہ جو زیادہ بولے وہ ظرف میں کم اور جو چپ رہتا ہے وہ ظرف والا ہے ۔
0	کیونکہ جو شخص دوسرے کی باتوں کا خاطر خواہ جواب نہ دے سکے ،وہ بھی کوئی خاص تاثر قائم نہیں کر سکتا ۔
0	دوست احباب اسے مغرور تصور کرتے ہیں ۔
1	اس لیے گفتگو کرتے وقت انتہائی محتاط رویہ اپنانا چاہیے ۔
1	الفاظ کا استعمال انتہائی محتاط ہو کر کرنا چاہیے ۔
0	کیونکہ زیادہ بولنا بھی اپنا تاثر کھو دیتا ہے ،چاہے انسان کے الفاظ ملکِ عدن کے موتی ہی کیوں نہ ہوں ۔
1	مختصر اپنے لفظوں کی حفاظت کریں کیونکہ لفظ آپ کی عادت بن جاتے ہیں ۔
1	عادت کی حفاظت کریں کیونکہ عادتیں آپ کا عمل بن جاتی ہیں ۔
1	اپنے عملوں کی حفاظت کریں کیونکہ آپ کے عمل ہی آپ کی شخصیت بن جاتے ہیں ۔
1	قصاص میں زندگی ہے۔
1	ترجمہ: اور اے اہل عقل! تمہارے لیے قصاص میں زندگی ہے کہ تم (قتل وخونریزی سے) بچو ۔
1	یہ نہایت فصیح و بلیغ جملہ ہے۔
1	جس پر عرب کے فصحاء عش عش کر اٹھے۔
1	کیونکہ اس مختصر سے جملہ میں دریا کو کوزہ میں بند کر دیا گیا ہے۔
0	یعنی قصاص بظاہر تو موت ہے۔
1	مگر حقیقت میں پوری زندگی کا راز اسی میں ہے۔
0	عرب میں جو فصیح محاورہ استعمال ہوتا تھا القتل انفی القتل یعنی قتل قتل ہی سے مٹتا ہے۔
1	مگر فی القصاص حیاۃ میں بدرجہا زیادہ لطافت، فصاحت، بلاغت ہے اور مضمون بھی بہت زیادہ سما گیا ہے۔
0	دور جاہلیت میں اگر کوئی شخص مارا جاتا تو اس کے قصاص کا کوئی قاعدہ نہ تھا۔
0	لہذا اس کے بدلے دونوں طرف سے ہزاروں خون ہوتے مگر پھر بھی فساد کی جڑ ختم نہ ہوتی تھی۔
0	عرب کی تمام خانہ جنگیاں جو برسہا برس تک جاری رہتی تھیں اور عرب بھر کا امن و سکون تباہ ہو چکا تھا۔
1	اس کی صرف یہی وجہ تھی، اس آیت سے اللہ تعالیٰ نے قصاص کا عادلانہ قانون دے کر دنیا بھر کے لوگوں کو جینے کا حق عطا فرما دیا۔
0	آج بعض ملکوں میں قتل کی سزا منسوخ کر دی گئی ہے۔
0	وہ کہتے ہیں کہ یہ سزا ظالمانہ اور بہیمانہ ہے۔
0	متقول تو قتل ہو چکا، اب اس کے عوض ایک دوسرے آدمی کو تختہ دارپر لٹکا دنیا بےرحمی نہیں تو کیا ہے۔
1	آپ خوفناک حقائق کو دلکش عبارتوں سے حسین بنا سکتے ہیں۔
0	لیکن نہ آپ ان کی حقیقت کو بدل سکتے ہیں اور نہ ان کے برے نتائج کو رو پذیر ہونے سے روک سکتے ہیں۔
0	جس ملک کے قانون کی آنکھیں ظالم قاتل کے گلے میں پھانسی کا پھندا دیکھ کر پرنم ہو جائیں وہاں مظلوم و بےکس کا خدا ہی حافظ ۔
0	وہ اپنے آغوش میں ایسے مجرموں کو نازو نعم سے پال رہا ہے جو اس کے چمنستان کے شگفتہ پھولوں کو مسل کر رکھ دیں گے۔
1	وہ دین جو دین فطرت ہے، جو ہر قیمت پر عدل وانصاف کا ترازو برابر رکھنے کا مدعی ہے اس سے ایسی بےجا بلکہ نازیبا ناز برادری کی توقع عبث ہے۔
0	ہمارے ہاں بھی کچھ لنڈے کے انگریز جو خود کو لبرل کہلواتے ہیں اس سزا کے خلاف ہیں۔
0	نام نہاد "انسانی حقوق " کی تنظیموں اور بین الاقوامی دباؤ کی وجہ سے پاکستان میں سزائے موت پر عمل درآمد کئی سال سے رکا ہوا تھا ۔
0	اور اس وقت پاکستانی جیلوں میں دہشتگری کے الزام میں سزا یافتہ 500 افراد سمیت قریباآٹھ ہزار افراد ایسے ہیں جنھیں سزائے موت سنائی جا چکی ہے لیکن اس پر عمل درآمد نہیں ہوا۔
0	حالیہ واقعہ کے بعد جب حکومت نے سزائے موت پر عمل درآمد کا فیصلہ کیا تو سب ایک بار پھر اپنی اپنی ڈفلی لے کر پہنچ چکے ہیں۔
0	الطاف حسیں کہتے ہیں کہ سزا صرف دہشتگردوں کو دی جائے اور کراچی میں ٹارگٹ کلنگ کرنے والے دہشتگرد تو ہرگز نہیں۔
0	بوری بند لاشیں پیک کرنے والے بھی دہشت گرد نہیں ۔
0	الطاف بھائی پر خود بھی کئی قاتل اور اقدام قتل کے مقدمات ہیں۔
1	وہ بھی دہشتگرد نہیں اس لیے اسے سزا نہ دی جائے ۔
0	ایمنسٹی انٹرنیشنل سمیت دوسری نام نہاد انسانی حقوق کی تنظیمیں اور لنڈے کے انگریز بھی میدان میں آ چکے ہیں اس سزا کے خلاف۔
0	عجیب منطق ہے ان "انسانی حقوق" کی تنظیموں کی بھی۔
0	ایک مجرم کو سزا دینے سے تو ان کے مطابق انسانی حقوق متاثر ہوتے ہیں جبکہ بغیر کسی کا جرم ثابت کیے اس پر ڈرون اور میزائل مار کر اسے، اسکے گھر والوں کو ،اس کے بچوں کو، اسکے محلے اور پڑوس والوں سب کو مار دینے سے "انسانی حقوق "بالکل محفوظ رہتے ہیں۔
0	کبھی آپ نے کسی "انسانی حقوق" کی لبرل تنظیم کو ڈرون حملوں کے خلاف بولتے نہیں دیکھا ہو گا۔
0	یہ تنظیمیں کسی طاقتور ملک کو بغیر کسی کا جرم ثابت کیے کسی ایک شخص کی "تلاش" میں کسی غریب ملک کی اینٹ سے اینٹ بجانے، اس پر قالینی بمباری کرنے اور لاکھوں افراد کو قتل کرنے ، بچوں عورتوں اور بزرگوں کو وحشیانہ بمباری کر کے ان کے چیتھڑے اڑانے کی تو اجازت دیتی ہے لیکن کسی قاتل کو عدالتی کاروائی کے بعد جرم ثابت ہونے پر سزائے موت دینے کی اجازت نہیں دیتی۔
1	قرآن کہہ رہا ہے کہ "تمہارے لیے قصاص میں زندگی ہے ۔"
1	اے اہل عقل اگر امن چاہتے ہو تو بلا تفریق تمام مجرموں کو سزا دو۔
0	چاہے وہ دہشتگردی کے جرم میں ہو، ٹارگٹ کلنگ میں یا ذاتی دشمنی کی بنا پر ۔
1	چاہے وہ ایم کیو ایم کے ہوں چاہے اے این پی کے یا چاہے فوجی۔
1	چاہے الطاف بھائی ہو یا مشرف ۔
0	تمام مجرموں کو جب تک بلا تفریق سزا نہیں دی جاتی، امن محال ہے کیونکہ قصاص میں زندگی ہے۔
1	ہماری نئی تاریخ۔
1	پچھلے کچھ سالوں سے ایک عجیب ہی سلسلہ شروع ہو گیا ہے۔
0	اچانک کچھ لوگوں کو خیال آیا ہے کہ ہم اپنے جن اسلاف کے کارناموں پہ فخر کرتے ہیں، جن کے اچھے کردار کی پیروی کرنا باعثِ سکون و نجات سمجھتے ہیں وہ سب تو جھوٹ کا پلندہ ہے۔
0	ہمارے بزرگوں نے تو کوئی بھی اچھا کام نہیں کیا۔
0	محمد بن قاسم سے لے کر سلطان محمود غزنوی اور قائدِ اعظم سے لے کر علامہ اقبال تک کسی کو نہیں بخشا گیا۔
0	حقائق کو توڑ مروڑ کر یا صرف وہ باتیں جن سے ان کے کردار پہ سوالیہ نشان لگے وہی بتائی جاتی ہیں۔
0	باقی حذف کر دی جاتی ہیں۔
0	مثلاْ سلطان محمود غزنوی کے بارے میں اچانک سے لوگوں کو خواب آ گئے ہیں کہ وہ لٹیرا تھا۔
0	اور اس کے لیے ان کے پاس توجیہ بھی ہے کہ اس نے بتوں کو توڑا کیوں کہ اس میں سونا چاندی تھا۔
0	اس نے صرف لوٹ مار کے لیے حملے کیے۔
0	اب ۱۰۰۰ سال بعد ان پہ یہ الزام لگایا جا رہا ہے اور اس کے لیے آدھے حقائق بیان کیے جا رہے ہیں۔
0	کوئی ایسا سو کالڈ تاریخ دان آپ کو نہیں بتاتا کہ سلطان کے ہندوستان پر حملے سے پہلے غزنی پہ ہندوستان سے کئی حملے ہو چکے تھے ۔
0	ایک بار تو حملہ آور راجہ کو گرفتاری کے بعد زندہ بھی چھوڑ دیا گیا تھا۔
1	اس وعدے پر کہ وہ آئندہ حملہ نہیں کرے گا۔
1	کوئی یہ نہیں بتاتا کہ سلطان کی فوج اتنی تھی یا نہیں کہ وہ پورے کیا آدھے ہندوستان پہ بھی قبضہ برقرار رکھ پاتا۔
0	کوئی یہ نہیں بتائے گا کہ اس لٹیرے کے مقابلے میں لاکھوں کی فوج اکٹھی ہوتی تھی لڑنے کو۔
1	کوئی یہ نہیں بتائے گا کہ وہ اگر ہندوستان میں بیٹھ جاتا تو غزنی ہاتھ سے چلا جاتا۔
1	کیونکہ یہ سب حقائق تو سلطان کو لٹیرا ثابت نہیں کرتے۔
1	پھر ایک اور نئی چیز یہ کہ سائنسی بنیادوں پہ ہزاروں سالوں پہلے ہونے والے واقعات کو دیکھنے کی حس پیدا ہو گئی ہے ہمارے نئے تاریخ دانوں میں۔
1	ان کے پاس کوئی ایسی دوربین آ گئی ہے جو نہ صرف ماضی کے واقعات دیکھ لیتی ہے بلکہ ہزاروں سال پہلے گزرنے والے لوگون کی ایسی نیتیں بھی جان لیتی ہے جس کا کسی مورخ نے ان کے گزرنے کے آٹھ ، نو سو سال بعد بھی ذکر نہیں کیا تھا۔
0	یہ بھی سادہ لوح لوگوں کو بیوقوف بنانے کی چال کے علاوہ کچھ نہیں ہے۔
0	سائنس پتھروں اور ہڈیوں کی جانچ کر کے یہ بتانے کے علاوہ کہ کتنی پرانی ہے یا شاید کس طرح مرے تھے اور کچھ نہیں بتا سکتی۔
0	ویسے بھی سائنس کی مانیں تو پھر ہمیں سب سے پہلے اپنے دین کو جھٹلا کے اپنے آبا کو بندر تسلیم کرنا پڑے گا ۔
1	ویسے میرا مشورہ ہے کہ سائنس پہ اس قدر یقین رکھنے والے پہلے اپنے آبا کو چڑیا گھر سے نکال کے اپنے گھر منتقل کریں۔
0	پھر ان تاریخی شعبدہ بازوں کا اسرار ہے کہ مذہب کو الگ کر کے تاریخ کو دیکھا جائے۔
1	عقیدے کے بغیر صرف سچ نظر آتا ہے۔
0	پچھلے دنوں اسی بنیاد پہ ایک مشہور کالم نگار نے حکم صادر کر دیا کہ راجا داہر تو مجاہد تھا اور محمد بن قاسم ظالم جس نے اس کے دیس پہ حملہ کر دیا تھا۔
1	ہم مسلمان ہیں۔
1	ہمارا یہ ایمان ہے کہ ہمارا دین ایک مکمل دین ہمارا عقیدہ سچا عقیدہ ہے۔
1	جہاد کا حکم، دین کو پھیلانے کا حکم اور اللہ کی زمین میں اللہ کا نظام رائج کرنے کا حکم اللہ تعالٰی کا ہی ہے۔
0	اگر ہم عقیدے کو کسی بھی چیز سے الگ کر کے دیکھیں گے تو پھر تو نعوذ باللہ صحابہ کرام بھی غلط ہو گئے جنہوں نے بیت المقدس غیز مسلموں سے چھین لیا۔
0	پھر تو نعوذ باللہ اللہ کے نبی صلی اللہ و علیہ وسلم بھی ظالم ہو گئے کہ مکہ پر زبر دستی قبضہ کیا۔
0	عقیدے کو زندگی کے کسی بھی شعبے سے الگ کرنے کا وہی انجام ہوتا ہے جو مغرب کا ہوا جہاں انسان اپنی خواہشات کے پیچھے چانوروں سے بھی گر گیا ہے۔
0	جہاں زندگی کا مقصد سوائے اپنی حیوانی خواہشات پوری کرنے کے علاوہ کچھ نہیں رہ گیا۔
1	سب سے اہم بات یہ ہے کہ یہ دیکھا جائے اس نئی تاریخ کا ہمیں فائدہ کیا ہے اور نقصان کیا ہے۔
0	فائدہ تو خیر یہ تاریخ لکھنے والے بھی کوئی نہیں بتا سکے ہاں پر نقصانات بے شمار ہیں۔
0	اس تاریخ کو تسلیم کر لیں تو ہمارے پاس شرمندگی کے علاوہ کچھ نہیں بچتا۔
0	اپنے بچوں کی تربیت کے لیے ہمارے پاس کوئی مثال نہیں بچتی۔
1	ہمیں تعلیم کی طرح تربیت کے لیے بھی مغرب کی طرف دیکھنا ہو گا۔
1	اور پھر اس کا انجام مغرب سے اچھا تو ہو نہیں سکتا کہ جہاں ماں کو اپنے بچے سے پانچ منٹ کی ملاقات کے لیے بھی عدالت جانا پڑتا ہے۔
0	اور بدقسمتی سے جہاں جا کر بھی وہ کیس ہار جاتی ہے۔
1	بھینس کا علاج۔
0	کہتے ہیں کہ کسی شخص کی بھینس بیمار ہوگئی۔
1	وہ اپنے دوست کے پاس گیا اور اس سے پوچھا کہ جب تمھاری بھینس بیمار ہوئی تھی تو تم نے کیا کیا تھا؟
1	دوست نے کہا کہ میں نے اسے مٹی کا تیل پلایا تھا۔
1	یہ سُن کر وہ شخص فوراً پلٹا اور اپنے گھر پہنچ کر بھینس کو مٹی کا تیل پلا دیا۔
0	کچھ ہی دیر میں بھینس مرگئی۔
0	یہ دیکھ کر وہ بہت طیش میں آیا اور پھر دوست کے گھر جا پہنچا۔
0	اسے بتایا کہ میں نے بھینس کو مٹی کا تیل پلایا تو وہ مرگئی۔
0	دوست نے کہا میری بھینس بھی مر گئی تھی۔
1	یہ سن کر اس شخص نے کہا’’تم نے مجھے بتایا کیوں نہیں‘‘۔
1	دوست نے جواب دیا’’تم نے پوچھا کب تھا؟‘‘
0	ہمارے حالات بھی اسی نادان شخص کے مانند ہیں کہ کسی کا عمل دیکھ کر نتیجے کی پروا کیے بغیر ویسا ہی عمل شروع کر ڈالتے ہیں اور کچھ عرصے بعد پچھتا رہے ہوتے ہیں۔
0	یورپ، امریکا کے عوامل کی اندھا دھند تقلید کے نتیجے میں ہمارے بھینسوں کے باڑے کی بہت سی بھینسیں ہلاک ہوچکی ہیں لیکن حرام ہے جو ہم نے سبق سیکھا ہو۔
0	ہم باقی ماندہ بھینسوں کو بھی تقلید کا تیل پلا پلا کر ان کے دم نکلنے کے منتظر ہیں۔
0	پھر ایک روز ہم مغربی دنیا سے گلہ کریں گے۔
1	تو ہمیں جواب ملے گا کہ بھائی تم نے ہم سے پوچھا ہی کب تھا؟
0	اندھا دھند تقلید کا آغاز زمانہ جدید کی چکا چوند سے ہوا جب ہم نے یورپی مصنوعات کا استعمال شروع کیا۔
0	برصغیر پر قبضے کے بعد یورپی اقوام نے پہلے پہل یورپی اسلحے کا دیسیوں پر استعمال شروع کیا جس کے رعب میں آ کر دیسی بھی اپنے ہم نسلوں پر یورپی اسلحے کا استعمال کرنا سیکھ گئے۔
0	دیسی لباس کی جگہ یورپی لباس اور دیسی زبان کی جگہ یورپی زبان قابل فخر عمل ٹھہری۔
1	انگریزوں نے بڑے پیمانے پر سب سے پہلے ہمیں چائے کا عادی بنایا جس کی تشہیری مہم میں بر صغیر میں پہلی بار نوجوان خواتین کو استعمال کیا گیا۔
1	جو ریلوے اسٹیشنوں پر مسافروں کو مفت میں چائے پلا کر چائے کی فروخت میں اضافے کا باعث بنتی تھیں۔
1	چائے کی فروخت زیادہ ہوئی تو لسی اور دودھ کا استعمال کم ہوتا چلا گیا۔
1	موٹر سائیکل اور موٹر کار کی برصغیر میں آمد ذریعہ سفر میں ایک نئے دور کا آغاز تھا جس کے ساتھ ہی ریل اور ہوائی جہاز کی آمد نے سفر کو نیا رُخ عطا کیا۔
1	اب طرز تعمیر اور انداز بودو باش کی باری تھی۔
1	ہمیں یورپ سے آیا ہوا ہر تعمیری نقشہ قابل اعتبار معلوم ہوا اور ہم اپنی عمارات کی تعمیر بھی یورپی انداز میں کرنے لگے۔
0	اس تقلید میں ہم یہ بھی بھول گئے کہ یہ تمام انداز سرد ممالک کی ضرورت کے مطابق تیار کیے گئے ہیں جبکہ ہم شدید گرم علاقے کے باسی ہیں۔
0	بُرا ہو اندھی تقلید کا، ہم صحن کی نعمت اور کھلی ہوا میں سانس لینے سے بھی محروم ہوگئے۔
1	جدت اور ترقی ہر زمانے کا لازمی حصہ ہے۔
1	جدیدیت کوئی حرام شے نہیں جس سے ہر حال میں بچنا ہو۔
0	تقلید بُری نہیں بلکہ اندھی تقلید ہلاکت خیز ہے۔
1	کاش طبعی اشیا کی تقلید میں ہم نے اپنے زمان و مکاں کو مد نظر رکھ کر اپنی ضرورت کے مطابق جدت پیدا کرکے اشیا کو استعمال کیا ہوتا تو ہم بھی طبعی اشیا سے بہتر انداز میں فوائد حاصل کر پاتے۔
0	محض تقلید نے ہمارا مٹی کا مادھو ہونا آشکار کر دیا۔
1	طبعی اشیا اور ان کا استعمال اس قدر ضرر رساں نہیں۔
0	اصل ہلاکت خیزی تو اس وقت شروع ہوئی جب ہم نے معاشرتی میدان میں اندھی تقلید کی راہ اختیار کی۔
1	یورپی معاشرت کو برصغیر کے لوگوں نے حاکموں کی صورت میں تو دیکھ رکھا تھا یا کبھی کبھی انگریزی فلموں میں اس معاشرت سے واقفیت حاصل ہوتی تھی لیکن صورت حال اس وقت تبدیل ہوئی جب برصغیر میں ٹیلی ویژن کی آمد ہوئی۔
1	پاکستان میں ٹیلی ویژن اسٹیشن کا قیام پاکستان کو دیے جانے والے پہلے بڑے امریکی پیکج کی لازمی شرط تھی۔
1	پہلے یورپی معاشرت کا مشاہدہ گھر سے باہر جاکر ہوتا تھا۔
1	اب یورپی معاشرت ہمارے گھر میں مشہود ہوئی اور ہم شاہد ٹھہرے۔
1	اس کو مہمیز اس وقت ملی جب ہمارے ہاں ڈش انٹینا اور کیبل نیٹ ورک کی آمد ہوئی۔
0	رہی سہی کسر انٹر نیٹ اور کمپیوٹرز کی فراہمی نے پوری کردی جو ہمارے بڑوں کے ذریعے بچوں کے ہاتھوں میں آگیا۔
1	اب ہم ایک نئے دور میں داخل ہوئے جِسے’’میڈیا کا دور‘‘ کہا جاتا ہے۔
1	میڈیا کے حسن و قبح پر بحث اور اس کے حرام و حلال کے فیصلے کا حق بھی میڈیا ہی کے پاس ٹھہرا۔
1	میڈیا نے خود ہی رنگ برنگ موضوعات پر مباحث کا اہتمام کیا اور خود ہی اپنے حق میں فیصلے دے کر اپنے ہر قدم کے جواز کو سند عطا کی۔
1	میڈیا (یہ اصطلاح اب صرف الیکٹرانک میڈیا کے متبادل کے طور پر استعمال ہورہی ہے) کے مشاہدے کا آغاز صبح کی نشریات کے ساتھ ہوتا ہے ۔
1	جسے عرف عام میں ’’مارننگ شو‘‘ کہا جاتا ہے۔
0	مارننگ شو میں پہلے پہل خواتین کے لیے کھانے پکانے اور سینے پرونے کے پروگرام پیش کیے گئے جس کے بعد اب ہر پروگرام کا لازمی حصہ رقص و موسیقی بن گیا۔
1	بہت سی خواتین و حضرات جنھیں ہم بہت عرصے سے دیکھتے چلے آرہے تھے اور وہ دیگر پروگراموں میں ہمیں خاصے سنجیدہ اور سلجھے ہوئے نظر آتے تھے۔
0	مارننگ شوز میں آکر چھچھورے رقاص ثابت ہوئے۔
0	ان پروگراموں میں اس چھچھور پن کا آغاز شادی بیاہ کی نام نہاد رسموں سے ہوا جو بڑھ کر اب محض’’مجرے‘‘ بن کر رہ گئی ہیں۔
0	ہم نے جوان العمر سے لے کر اچھی خاصی عمر رسیدہ خواتین کو یہ مجرے کرتے دیکھا۔
0	یقین مانیے کہ سر شرم سے جھک گئے کہ نانی دادی کہلانے والی یہ خواتین کس ثقافت کی نمایندگی کررہی ہیں۔
0	رقص و موسیقی کے ہماری زندگی میں اس قدر دخیل ہونے کا کمال اس وقت سامنے آیا جب مسلم لیگ ق کی ایک انتخابی محفل میں چودھری شجاعت کے سامنے اسی قسم کا مظاہرہ کیا گیا جسے حاضرین نے خوب ڈھٹائی سے برداشت کیا اور داد بھی دی۔
0	میڈیا (یعنی الیکٹرانک میڈیا) میں ایک بد رسم کا آغاز ہوا ہے جسے بولڈ موضوعات پر گفتگو کا نام دیا گیا ہے۔
0	وہ باتیں جو عقلاً بالغ اور مخصوص افراد کے درمیان ہونی چاہئیں اب کھلے عام کی جارہی ہیں اور کچے ذہنوں کو آلودہ کیا جارہا ہے۔
0	سکرین کے ایک کونے میں لکھ دینا یا’’بچے نہ دیکھیں‘‘ لکھ دینا اس بات کی ہرگز ضمانت نہیں کہ یہ پروگرام کون دیکھ رہا ہے۔
0	پیمرا نامی ادارہ منہ میں گھنگھنیاں ڈالے یہ سب کچھ دیکھ رہا ہے کہ میڈیا اس قدر منہ زور، منہ پھٹ اور طاقتور ہوگیا کہ ’’مافیا‘‘ کے انداز میں ایک دوسرے کو سہارا دے رہا ہے۔
0	زیارت ریذیڈنسی کے حوالے سے قائم ہونے والا مقدمہ اس کی مثال ہے جب اس ’’مافیا‘‘ نے زور ڈال کر حکومت سے مقدمہ واپس کروا دیا۔
0	کچھ عرصہ قبل اسی میڈیا پر ایک ایسی بحث پیش کی گئی جس میں فحش ویب سائٹس کے حوالے سے گفتگو پیش کئی گئی۔
1	حاصل کلام یہ تھا کہ آپ ان کو اب روک نہیں سکتے اور ساری دنیا میں یہ ویب سائٹس عام ہیں اگر ہمارے ہاں بھی ہیں تو اس سے فرق نہیں پڑتا۔
1	اپنی تربیت اتنی بہتر کریں کہ نوجوان اس جانب متوجہ نہ ہوں، وغیرہ وغیرہ۔
0	مغربی تقلید کے حامل شرکا مغرب سے بڑھ کر جواز پیش کررہے تھے۔
0	چند روز قبل برطانوی وزیر اعظم کا بیان نظر سے گزرا جس میں تجربے اور تجزیے کی بنیاد پر اس نے فحش مواد کے خلاف فیصلے لینے کا ذکر کرتے ہوئے کہا کہ یہ مواد ہمارے بچوں کا بچپن تباہ کررہا ہے۔
0	جب مغرب اس مواد پر پابندی لگائے گا تو پھر ہمارے نام نہاد مفکرین کیا جواز پیش کریں گے۔
1	پڑھے لکھے پنجاب کے زمانے میں مغرب سے امداد کے بدلے ہمیں ’’مار نہیں پیار‘‘ کا نعرہ ملا۔
1	یہ نعرہ ہم نے ہر اسکول کے باہر اور اندر بورڈ پر لکھ کر لگایا۔
0	اس کے نیچے محکمہ تعلیم کے افسران کے ٹیلی فون نمبر دیے گئے تھے جن کو فون کر کے مار پیٹ کرنے والے ٹیچرز کے خلاف فوراً کارروائی کا وعدہ کیا گیا تھا۔
0	اس عمل سے فوائد تو نجانے کیا حاصل ہوئے لیکن ٹیچرز خوف زدہ اور طلبا خود سر ہوگئے۔
0	تعلیمی نظم و ضبط کمزور پڑگیا اور تعلیمی استعداد تنزلی کا شکار ہوگئی۔
1	1950ء کی دہائی تک برطانیہ و امریکا کے اسکولوں میں جسمانی سزا برائے اصلاح موجود تھی۔
1	ایک مشہور مقولہ مغرب ہی کی پیش کش ہے۔
1	اُس زمانے میں بھی تعلیمی معیار تھا، ایجادات بھی ہورہی تھیں اور مغربی ممالک ترقی بھی کررہے تھے۔
1	ہم ابھی ترقی کی منازل سے فاصلے پر ہیں۔
0	معیشت بدحال ہے۔
0	تعلیم و تحقیق نہ ہونے کے برابر ہے لیکن معاشرت میں مغرب کی برابری کی کوششیں ہورہی ہیں۔
1	یاد رکھیے کہ ہر چیز جو صدیوں سے آپ کی ثقافت کا جز ہے، ضروری نہیں کہ غلط ہو۔
0	معاشرت تبدیل کرنے سے پہلے سو بارسوچیے کہ زیادہ تر صورتوں میں معاشرت کی تبدیلی ناقابل واپسی ہوتی ہے۔
1	بچوں کی اصلاحی سزا کے حوالے سے جان لیجیے کہ برطانیہ ٹیچرز ایسوسی ایشن نے حکومت سے مطالبہ کیا ہے کہ اصلاحی سزا کی اجازت دی جائے تاکہ ہماری اگلی نسل کو درست سمت میں تربیت دی جاسکے۔
1	تشدد کی تائید کوئی ذی عقل نہیں کرتا لیکن یاد رہے کہ سزا و جزا تربیتی عمل کا لازمی حصہ ہے۔
0	اور ہاں امریکا کی بھی سن لیجیے جہاں مار نہیں پیار کے نتیجے میں اسکولوں میں طلبہ کے بدمعاش گروہ پرورش پارہے ہیں۔
1	جن کی سرکوبی کے لیے مسلح محافظ تعینات کیے جاتے ہیں۔
0	امریکا کے اسکولوں میں طلبا کے ایک دوسرے پر تشدد اور طلبہ کے ہاتھوں اساتذہ کے پٹنے کی شرح بڑھتی جارہی ہے۔
1	سنجیدہ امریکی طبقہ اس جانب حکومت کی توجہ مبذول کرا رہا ہے تاکہ صورت حال کو قابو میں کیا جاسکے۔
1	جب کہ ہم اس جانب جا رہے ہیں جہاں سے دوسروں کی واپسی ہورہی ہے۔
1	ہم اپنی ایک نہیں،کئی بھینسوں کو تیل پلا چکے ہیں۔
1	ابھی وقت ہاتھ سے نہیں نکلا، اپنی غلطیوں کی اصلاح کیجیے۔
1	اپنی سمت کو درست کیجیے، اندھی تقلید سے بچیے اور بھینس کا صحیح علاج کیجیے۔
1	اور ہاں! پڑوسی کی تقلید سے پہلے نتیجہ ضرور پوچھ لیجیے۔
1	علمائے امت اور غزہ کے مسلمان۔
1	کسی بھی تجزیہ نگار‘ دانشور‘ سیاست دان یہاں تک کہ اس امت کے علماء تک کی گفتگو‘ تحریر یا تقریر ملاحظہ کریں جو ان دنوں فلسطین کے مسلمانوں پر اسرائیلی ظلم و تشدد اور بربریت کے جواب میں کی یا لکھی گئی ہو تو اس میں آپ کو ایک نکتہ مشترک ملے گا۔
0	’’ہم عالمی ضمیر کو جھنجھوڑ رہے ہیں‘‘۔
1	چوراہوں‘ سڑکوں‘ پریس کلبوں اور عالمی دفاتر کے سامنے پلے کارڈ اٹھائے‘ نعرے لگاتے اور موم بتیاں جلاتے لوگ نظر آئیں گے۔
1	یہ سب اس بات پر کسقدر مطمئن ہیں کہ ہم نے اپنا فرض ادا کر دیا ہے۔
1	ہم نے اپنا حصہ ڈال دیا۔
1	اب ہم دن بھر شاپنگ کریں‘ عیش و عشرت میں گم رہیں اور پھر رات کو مزے کی نیند سو جائیں‘ ہم مطمئن ہیں۔
1	یہ عالمی ضمیر ہے کیا چیز۔
1	کیا گزشتہ پندرہ سالوں میں ہر بڑے چھوٹے‘ بوڑھے جوان نے اس کا چہرہ نہیں دیکھا؟
0	گیارہ ستمبر کے بعد اسی عالمی ضمیر نے نیویارک میں اکٹھے ہو کر چالیس سے زیادہ ممالک کو یہ اختیار دیا تھا کہ ایک ایسے ملک پر ٹوٹ پڑیں جو وسائل کے اعتبار سے دنیا بھر میں سب سے کمزور ہے۔
0	اس کے پاس نہ رسد و رسائل کے ذرایع تھے اور نہ ٹیکنالوجی۔
0	لیکن اس کے باوجود بھی پہاڑوں‘ جنگلوں اور بیابانوں میں آباد ان چرواہوں اور کسانوں کو انسانیت کا سب سے خطرناک دشمن قرار دیا گیا۔
0	دنیا کے یہ اڑتالیس غنڈے اس ملک پر چڑھ دوڑے۔
1	اس عالمی ضمیر کا نمایندہ پاکستانی وفد جب ملا محمد عمر کے پاس گیا تو اس نے اور بہت سی باتوں کے علاوہ ایک بات ایسی کی جو اب سچ ثابت ہوتی جا رہی ہے۔
1	اس نے کہا تھا ’’دیکھو یہ باری کی بات ہے‘ ہماری باری پہلے آ گئی ہے‘ کل تمہاری بھی آ جائے گی۔
1	ہمیں خاک ہونے کا ڈر نہیں کہ ہم مٹی کے گھر میں رہتے ہیں‘ مٹی پر بیٹھ کر کھانا کھاتے ہیں اور اس بات پر ہمارا ایمان ہے کہ ہم نے مٹی میں چلے جانا ہے۔
1	ان لوگوں کا کیا ہو گا جنہوں نے آسمان سے چھوتی عمارتیں تعمیر کر لی ہیں۔
1	آسائش کی زندگی اور تعیش کا سامان جمع کر لیا ہے۔
0	اللہ کا واسطہ باریاں مت لگاؤ‘‘۔
1	لیکن ہم سب نے اسی عالمی ضمیر کا ساتھ دیا۔
0	وہ سب جو آج غزہ کے ظلم پر چیخ چیخ کر کہتے ہیں کہ کوئی پڑوسی ان کا ساتھ نہیں دے رہا۔
1	انھوں نے اس عالمی ضمیر کا ساتھ دینے کے لیے اپنی سرزمین استعمال کرنے دی۔
0	میرے ملک سے امریکی طیارے ستاون ہزار دفعہ اڑے اور انھوں نے اسی طرح افغان مسلمانوں کے جسموں کے پرخچے اڑائے جس طرح آج غزہ میں اسرائیل کر رہا ہے۔
0	ایران نے نہ صرف بدترین خاموشی دکھائی بلکہ اس کے پاسداران کے سربراہ نے یہاں تک کہہ دیا کہ اگر امریکی حملے کے دوران ہمارے جوان شمالی اتحاد کے ساتھ شانہ بشانہ نہ لڑ رہے ہوتے تو یہ فتح ممکن نہ تھی۔
1	تاجکستان نے کابل کی طرف پیش قدمی کا راستہ دیا۔
1	عالمی ضمیر مطمئن ہوگیا۔
1	دنیا کے امن کے لیے سب سے بڑا خطرہ افغانستان فتح کر لیا گیا۔
1	کیا اس کے بعد کسی اور کی باری نہیں آئی۔
0	شاید ہم بھول گئے۔
1	اس کے بعد عراق تھا۔
0	اس کے لیے تو کسی نے نیویارک میں موجود عالمی ضمیر کی علامت اقوام متحدہ سے اجازت لینے کی ضرورت تک محسوس نہ کی۔
0	امریکا اور اس کے اتحادی اپنی فوجی قوت اور میڈیا کے پراپیگنڈے کے زور پر عراق میں داخل ہوئے۔
0	کونسا پڑوسی تھا جس نے اس ظلم پر احتجاج کیا۔
0	سب نے اس عالمی ضمیر کے سامنے سر جھکائے بلکہ سجدہ ہائے تعظیمی کیے۔
0	شام‘ اردن‘ کویت‘ قطر‘ سعودی عرب اور ایران سب کے سب کئی سال عراق کے نہتے اور مظلوم انسانوں کے قتل عام کا تماشہ دیکھتے رہے۔
0	معاملہ یہاں تک رہتا تو بات سمجھ میں آتی تھی کہ ان کا ضمیر اس عالمی ضمیر نے خرید لیا ہے لیکن پھر ان دونوں ملکوں میں جب ان عالمی غنڈوں نے اپنی مرضی کے آئین تحریر کیے۔
0	اپنی نگرانی میں الیکشن کروائے اور اپنی کاسہ لیس حکومتیں قائم کیں تو ان تمام ممالک نے ان دونوں حکومتوں کو نہ صرف جائز تسلیم کیا بلکہ ان کے ہر ظلم پر بدترین خاموشی اختیار کی۔
0	یہ حکومتیں شہروں کے شہر اجاڑتی رہیں۔
0	لوگوں کو دہشت گرد، القاعدہ اور باغی کہہ کر قتل کرتی رہیں۔
1	ان کے حکمرانوں کا تمام پڑوسی ملک اپنے ایوانوں میں استقبال کرتے رہے۔
0	وہ جن کے ہاتھ معصوم مسلمانوں کے خون سے رنگین تھے۔
1	وہ ریاض، تہران، اسلام آباد اور دمشق جیسے شہروں میں باہمی دلچسپی کے امور پر تبادلہ خیال کرتے اور مشترکہ اعلامیہ جاری کرتے۔
1	اس سب کو میڈیا نے دہشت گردی کے خلاف جنگ کی کامیابی قرار دیا۔
0	جان پلیجر کی وہ مشہور ڈاکومنٹری (جنگ جو آپ نے دیکھی نہیں) ایسے تمام چہروں کو بے نقاب کرتی ہے جو اس عالمی ضمیر اور عالمی پراپیگنڈے کے سامنے سربسجود تھے۔
0	مسلمانوں نے اپنے گزشتہ دس سالوں میں اس عالمی ضمیر کو ایک نکتہ سمجھا دیا کہ ہم بے حس ہیں۔
0	بے ضمیر ہیں ۔
0	تم جس کو بھی دہشت گرد اور انسانیت کے لیے خطرہ تصور کر کے ان کے گھر بار، خاندان اور آبادی سب کو تباہ کر دو، ہم خاموش رہیں گے۔
1	یہی وہ الفاظ ہیں جو آج اسرائیل اور اس کے حواری بول رہے ہیں۔
0	لیکن کمال کی بات یہ ہے کہ ہم عالمی ضمیر کو جھنجھوڑنے کے لیے ریلیاں نکالتے ہیں، پلے کارڈ اٹھاتے ہیں، یوم القدس مناتے ہیں، دنیا بھر کے ہر فرقے کے علماء اس عالمی ضمیر سے فیصلہ کروانے سڑکوں پر نکلتے تھے۔
0	کیا انھوں نے قرآن کی یہ آیت نہیں پڑھی تھی ’’اے پیغمبر! کیا تم نے ان لوگوں کو نہیں دیکھا جو دعویٰ کرتے ہیں کہ وہ اس کلام پر بھی ایمان لائے جو تم پر نازل کیا گیا ہے اور اس پر بھی جو تم سے پہلے نازل کیا گیا، لیکن ان کی حالت یہ ہے کہ اپنا معاملہ فیصلے کے لیے طاغوت کے پاس لے جانا چاہتے ہیں۔
0	حالانکہ ان کو حکم دیا گیا تھا کہ اس کا کھل کر انکار کریں‘‘ (النسا 60)۔
1	تجزیہ نگار، دانشور، سیاست دان یہاں تک وہ علمائے کرام جنہوں نے اس آیت کو بار بار پڑھا ہوگا، اللہ کے اس حکم کو لوگوں کو سنایا ہو گا ۔
0	وہ بھی اپنا معاملہ اور اپنا فیصلہ طاغوت سے کروانا چاہتے ہیں اور کس قدر بھولے ہیں کہ یہ امید لگائے بیٹھے ہیں کہ فیصلہ ان کے حق میں ہوگا۔
0	کیا یہ سب نہیں جانتے کہ یہ دور فتن ہے۔
0	کیا ان سب نے احادیث کی کتب میں فتن کے ابواب اور ان میں درج احادیث نہیں دیکھیں۔
0	لیکن کسقدر بدقسمتی ہے کہ اس امت کے حکمران اور ان کے مسلکی علماء عراق اور شام میں ایک دوسرے سے لڑنے کے لیے تلواریں نکالتے ہیں۔
1	جیش تیار کرتے ہیں۔
1	کوئی ایک حکومت کو بچانے کے لیے فتویٰ دیتا ہے تو دوسرا اس کو گرانے کے لیے۔
1	کسی کو اینٹوں اور سنگ مر مر کے مزارات کے تحفظ کے لیے جان دینی عزیز ہے تو دوسرے کو ان مزارات کو گرا کر اپنے جہاد کا جھنڈا بلند کرنا ہے۔
0	لیکن کیا ان ستاون اسلامی ممالک میں کسی ایک کے علماء میں یکسوئی نہیں کہ وہ اعلان کریں کہ نہتے فلسطینیوں کے ساتھ مل کر لڑنا فرض عین ہے۔
1	اس امت کی پچاس لاکھ سے زیادہ افواج ہیں۔
0	جو کیل کانٹے اور ایٹم بم سے لیس ہیں۔
0	کیا یہ ساری طاقت جو انھیں اللہ نے عطا کی ہے وہ قیامت کے دن ان سے حساب نہیں لے گا کہ تم نے اس امت کے مظلوم مسلمانوں کو ظلم سے نجات کے لیے صرف کی یا نہیں کی۔
1	جو جتنے بڑے منصب پر ہو گا اس کی اتنی ہی بڑی جواب دہی ہو گی۔
1	لیکن سب جانب خاموشی ہے۔
1	سکوت ہے۔
1	پلے کارڈ ہیں۔
1	بینرز ہیں۔
1	تبصرے ہیں۔
1	شاید یہی وہ زمانہ تھا جس کے بارے میں اللہ کے رسول اللہ صلی اللہ علیہ و آلہ و سلم نے فرمایا۔
1	’’لوگوں پر ایک زمانہ ایسا آئے گا کہ جب ان میں پڑھے لکھے لوگ بھی یہ کہیں گے کہ یہ جہاد کا دور نہیں ہے۔
1	لہٰذا ایسا دور جن کو ملے وہ جہاد کا بہترین زمانہ ہو گا۔
1	صحابہ نے پوچھا یا رسول اللہ صلی اللہ علیہ و آلہ وسلم کیا کوئی مسلمان ایسا کہہ سکتا ہے؟
0	آپ نے فرمایا ہاں! جن پر اللہ کی لعنت، فرشتوں کی لعنت اور تمام انسانوں کی لعنت ہو گی (السنن الواردۃ فی الفتن) ۔
1	کیا ستاون اسلامی ممالک میں سے کوئی ایک ملک بھی ایسا ہے کہ جو اسلامی ممالک کو دعوت دے کہ آؤ اپنے فیصلے طاغوت سے نہیں خود کریں۔
1	خود اسرائیل کے خلاف جہاد کا اعلان کریں۔
1	کیا ہمارے تمام مسالک کے علمائے امت سب کو اس ایک نکتے پر جمع کر سکتے ہیں ۔
1	اس کا علاج ریلیاں نہیں جہاد ہے ۔
0	لیکن اس ایک لفظ جہاد کو منہ سے نکالنے پر ہمیں جس قدر شرمندگی ہوتی ہے، شاید اس سے کئی گناہ زیادہ ہمیں روز قیامت شرمندگی ہو گی۔
1	ہوئے تم دوست جس کے۔
1	مسلم امہ کی چودہ سو سالہ تاریخ میں دینی مدرسے کا تصور سب سے پہلے برصغیر میں انگریز گورنر جنرل وارن ہیسٹنگز نے 1781 میں کلکتہ مدرسہ کھول کر پیدا کیا۔
1	اس سے قبل بغداد کے دارالحکومت سے شروع ہونے والی مدارس کی تحریک جو 1100 سے 1500 تک طلیطلہ کے تراجم کی انتھک کوششوں سے ہم آہنگ ہو کر دنیا بھر کے علوم کی قائد بنی۔
0	اس کے زیر اثر قائم ہونے والے تمام مدارس علم میں کوئی تحصیص نہیں کرتے تھے۔
1	ان کے نزدیک سید الانبیاء ﷺ کی حدیث کے مصداق علم مومن کا گمشدہ مال تھا۔
1	اس امت کے تمام مدارس میں قرآن و سنت اور فقہ کے علاوہ جو علوم پڑھائے جاتے تھے ان میں علم طب، علم الادویہ، علم ریاضی، علم طبیعات، علم فلکیات، فلکیاتی جدول، امراض عین، علم المناظر، علم کیمیا، علم فلسفہ، علم تاریخ، علم موسیقی اور دیگر کئی علوم شامل تھے۔
1	اس تصور کو برصغیر کے مسلم مدارس نے بھی انگریز کی آمد تک قائم رکھا ۔
1	مدرسہ رحیمیہ اور مدرسہ فرنگی محل کے نصاب ان ھی علوم پر مبنی تھے۔
1	یہی تعلیمی ادارے تھے جس سے علم حاصل کر کے لوگ طبیب بنتے تھے اور گاؤں گاؤں جا کر حکمت اور طب کا پیشہ اختیار کرتے تھے۔
1	اج بھی ان گھرانوں میں علم طب اور علم الادویہ کی کتابوں کے وہ نسخے مل جائیں گے جو ان مدرسوں میں پڑھائے جاتے تھے۔
1	ان ہی تعلیمی اداروں سے استاد پیدا ہوتے اور ہر گاؤں میں اتالیق مقرر ہوتے تھے۔
1	ایک ایسا غیر رسمی تعلیمی نظام پورے برصغیر پر رائج تھا جس کے نتیجے میں اس خطے میں شرح خواندگی 95 فیصد سے زیادہ تھی۔
1	ہزاروں صفحات پر مشتمل گورنمنٹ کالج لاہور کے پہلے پرنسپل جی ڈبلیو لائٹنر کی کتاب اس بات کی گواہی ہے کہ مغلیہ دور میں ہر گاؤں کی سطح تک بنیادی تعلیم کا تصور کس قدر مستحکم تھا۔
1	شرح خواندگی یہ نہیں تھی کہ اپنا نام لکھ اور پڑھ سکتا ہو بلکہ ہر پڑھے لکھے شخص کو فارسی پڑھنا، لکھنا آتی تھی۔
1	حساب کتاب پر دسترس تھی اور اسے قرآن یا وید پڑھنا آتی تھی۔
1	یہ سب اساتذہ جو گاؤں گاؤں پھیلے ہوئے تھے ان ھی مدارس سے پڑھ کر نکلے تھے۔
1	یہی وجہ ہے کہ 1906ء کے تمام اضلاع کے گزٹیر اٹھا کر دیکھ لیں آپ کو ضلعوں میں عمومی شرح خواندگی 90 فیصد کے لگ بھگ نظر آئے گی۔
1	یہی حال 1911ء کی مردم شماری کی رپورٹ کا ہے۔
1	یہ تعلیم اور خواندگی کا جال ان ھی مدارس سے فارغ التحصیل افراد نے پھیلایا تھا۔
0	پورے برصغیر میں جو سول سروس تھی جس میں مالیہ وصول کرنے والے، زمین کی پیمائش کرنے والے جریب کش، کوتوال، عدالتوں کے قاضی، خزانے کے متولی، عمارتیں تعمیر کرنے والے انجینئر جنھوں نے تاج محل اور شالیمار جیسے شاہکار تخلیق کیے، یہ سب کے سب ان ھی مدارس سے علم حاصل کر کے ان عہدوں تک پہنچتے تھے۔
0	ایک مربوط تعلیمی نظام کے بغیر یہ لوگ آسمان سے نازل نہیں ہوتے تھے۔
1	اس دور میں برصغیر میں آنے والے ہر سیاح نے صرف اور صرف ایک چیزکی بے حد تعریف کی ہے اور وہ تھی اس خطے میں عام آدمی کی زندگی میں علم اور ادب کے علاوہ فلسفہ اور سیاسی امور کی اہمیت۔
1	1643ء میں جو کتاب یورپ میں چھپ کر عام ہوئی وہ سر تھامس رو کا سفرنامہ تھا۔
1	اس کا ایک نسخہ پنجاب آرکائیوز میں موجود ہے جس کی ورق گردانی آپ کو بتا دے گی کہ پورے ہندوستان میں ان تعلیمی اداروں کا کیسا جال بچھا ہوا تھا۔
1	صرف ٹھٹھہ جیسے دور دراز علاقے میں چار سو کالج قائم تھے۔
1	البتہ فرق ایک تھا اور وہ یہ کہ آج کے دور کی طرح امتحانات کے ذریعے پاس کرنے اور ڈگری دینے کا رواج نہ تھا۔
1	وہاں استاد اپنے شاگردوں کو روز پرکھتا تھا اور پھر ایک دن اعلان فرما دیتا تھا کہ اب میرا یہ شاگرد علم میں طاق ہو گیا ہے۔
1	چند بڑے بڑے سوالات یاد کر کے امتحان دے کر ڈگری حاصل نہیں کی جاتی تھی۔
0	میں کلکتہ مدرسہ قائم کرنے سے پہلے انگریز نے اس علاقے میں 1757سے مسلمانوں کے تمام تعلیمی اداروں پر پابندی لگا دی۔
1	اب وارن ہیسٹنگز نے اس ،،دینی مدرسے،، کی بنیاد رکھی جسے صرف اور صرف دینی تعلیم کے لیے مختص کیا گیا۔
1	اس مدرسے کے فارغ التحصیل طلبہ کو اسی طرح کی ذمے داریوں کا درس دیا گیا جیسا یورپ میں تحریک احیائے علوم کے بعد چرچ کے پادریوں کو دیا جاتا ہے یعنی پیدا ہونے پر بپتسمہ دے دو۔
1	شادی پر جوڑے کو قانونی حیثیت دے دو۔
1	مرنے کے بعد رسومات ادا کر دو اور اتوار کی عبادت کی قیادت کرلو۔
1	یہ چار ذمے داریاں بالکل اسی نوعیت کے حساب سے برصغیر کے علماء کو سونپ دی گئیں اور مسلمانوں کے قدیم مدارس کی طرز پر عیسائی مشنری اسکول کھولے گئے۔
1	میں کلکتہ میں پہلا مشینری اسکول کھلا جس کے نصاب میں بائبل کی اخلاقیات اور عیسائی تعلیم کے ساتھ تمام دنیاوی علوم پڑھائے جاتے تھے۔
1	انگریزی کو ذریعہ تعلیم بنایا گیا اور تمام سرکاری نوکریوں کے لیے انگریزی لازم قرار دے دی گئی۔
0	پورے ملک کے تمام تعلیمی اداروں سے قرآن و سنت خارج کر دیا گیا۔
1	اسے اسلامیات کے ایک اختیاری مضمون کی حیثیت دے دی گئی کہ جو کوئی اس کو پڑھنا چاہے پڑھ لے۔
0	تعلیم صرف اسکول اور کالج تک محدود ہو گئی اور اس کے بعد کے نوے سالوں میں وہ زوال آیا کہ 1947 میں انگریز جب برصغیر کو چھوڑ کر گیا تو شرح خواندگی 14 فیصد سے زیادہ نہ تھی۔
1	اس دور زوال میں مسلمان مدارس نے وہ ذمے داری بخوشی قبول کر لی جو انگریز نے دی تھی۔
1	اور ایک ایسی کھیپ تیار کرنا شروع کر دی جو کم از کم قرآن و سنت کے علم کو محفوظ رکھیں اور اسے کونے کونے تک پہنچائیں۔
1	مغربی تعلیم کی یلغار اور انگریز حکومت کے مقابلے میں اپنے دینی علم کا تحفظ ان مدارس کا بنیادی مقصد بن گیا اور جس لگن اور ایمانداری سے انھوں نے یہ فریضہ نبھایا اس کی مثال نہیں ملتی۔
1	بلوچستان کے قمر دین کاریزیا بسیمہ جیسے دور افتادہ گاؤں ہوں، سندھ میں مٹھی اور ڈیپلو کے ریگستان ہوں، پنجاب میں بھکر، راجن پور یا میانوالی کا بے سرو سامان قصبہ ہو یا سرحد کی بلند چوٹی پر آباد کوئی بستی۔
1	پانی، بجلی، سیوریج، تعلیم، صحت اور دیگر سہولیات سے بے نیاز ان مدارس کا پڑھا ہوا ایک شخص صبح منہ اندھیرے مسجد کا دروازہ کھولتا ہے۔
1	صفیں درست کرتا ہے، چبوترے پر اذان دیتا ہے اور ان میں پانچ وقت نماز پڑھاتا ہے۔
0	اکثر جگہ اس کی گزر بسر صرف اور صرف لوگوں کے گھروں سے کھانا یا شادی اور موت کی رسومات پر نذرانے کے سوا کسی اور چیز پر منحصر نہیں ہوتی۔
1	پورے ملک کے طول و عرض میں پھیلے ہوئے یہ لوگ جو دانستہ یا نادانستہ طور پر اللہ اور اس کے رسولﷺ کے نام کو زندہ رہنے کی واحد علامت ہیں۔
0	یہ اگر موجود نہ ہوں تو لوگ اذان دینے اور نماز پڑھانے والے کو ڈھونڈتے پھرتے ہیں۔
1	انھوں نے یہ ذمے داری گزشتہ دو سو سال سے اس طرح نبھائی ہے کہ آج تک کسی مسجد کے دروازے پر تالہ نہیں لگا کہ مولوی ہڑتال پر ہے۔
1	کبھی کوئی نماز لیٹ نہیں ہوئی۔
1	یہ ہیں وہ لوگ جواس ملک کے کوچے کوچے اور قریے قریے میں موجود ہیں۔
1	جہاں سرکار کا نام و نشان نہیں وہاں بھی موجود ہیں۔
0	کسی گاؤں میں چلے جائیں آپ کو سرکار کا اسپتال ویران نظر آئے گا، وہاں کا اسکول بے آباد ہو گا، نہ ڈاکٹر کا کہیں پتہ چلے گا اور نہ ہی استاد کا ۔
1	لیکن وہاں ایک ہی آباد اور روشن مقام ہوگا اور وہ اللہ کا گھر جس کی رکھوالی ایک مفلوک الحال درویش مولوی کر رہا ہوتا ہے۔
1	اس مولوی سے دشمنی کی اور کوئی وجہ نہیں، بس صرف ایک ہے کہ یہ اللہ کے نام کا دانستہ یا نادانستہ طور پر نمائندہ بن چکا ہے اور اپنا فرض نبھا رہا ہے۔
1	لیکن جب بھی میرے ملک کے ،،عظیم،، دانشوروں کو موقع ہاتھ آتا ہے وہ ان مدارس کو سرکاری کنٹرول میں کرنے کا نعرہ بلند کرنے لگتے ہیں۔
1	کبھی کسی نے سوچا ہے اس کے بعد کیا ہو گا۔
1	وہی جو تمام اداروں کے ساتھ ہو رہا ہے۔
0	مولویوں کا تنخواہیں بڑھانے کے لیے اور دیگر مراعات کے لیے احتجاج شروع ہو گا، دھرنے، مساجد پر تالے اور درس و تدریس کا خاتمہ۔
1	وہی حال جو ہم نے اپنے باقی تمام محکموں کا کیا ہے۔
1	مجھے اپنے ان عظیم دانشوروں کی یہ منطق اچھی لگتی ہے کہ تمام مدارس کو سائنسی اور جدید علوم پڑھانے چاہئیں تا کہ روحانی اور مادی ترقی ساتھ ساتھ ہو۔
1	لیکن کیا یہ منطق کالجوں یونیورسٹیوں اور اے لیول وغیرہ پر لاگو نہیں ہوتی کہ انھیں بھی قرآن و حدیث پڑھایا جائے تا کہ معاشرہ میں ایک ہی طرح کا نظام تعلیم اور ایک طرح کے انسان جنم لیں۔
0	ان اداروں میں تو جو تھوڑا بہت اسلام موجود ہے، یہ لوگ اس کو بھی نکالنے کا نعرہ لگاتے ہیں۔
0	اصل مقصد صرف یہ ہے کہ تعلیم سے اللہ اور اس کے رسول کو دیس نکالا دے دو۔
1	اسے امن کی شرط کہا جا رہا ہے۔
0	یورپ نے 1900 تک دین کو تعلیم سے نکال دیا تھا۔
1	کیا وہاں امن آ گیا؟
0	اس کے بعد اس نے دو عالمی جنگیں لڑیں اور کروڑوں انسانوں کا خون بہایا۔
0	شاید تاریخ کسی کو یاد نہیں یا وہ یاد کرنا نہیں چاہتا۔
1	احساسِ رحمت۔
1	رب کی رحمت بھی عجیب چیز ہے سائیں۔
1	ہر وقت اس کی رحمت کا حصار رہتا ہے۔
1	ہر لمحہ اس کے کرم کی بارش برستی رہتی ہے۔
0	لیکن بندہ ناسمجھ، ناقص العقل نہیں سمجھتا۔
0	آنکھیں ہوتی ہے لیکن دیکھ نہیں پاتا۔
0	بینا ہوتے ہوئے نابینا ہو جاتا ہے۔
1	یہ اس کی رحمت کے صدقے ہی ہوتا ہے کہ اس کی رحمت کا احساس مل جائے۔
1	اور جس کو اس کی رحمت کا احساس مل جائے اس کے کیا ہی کہنے۔
1	لگتا ہے جیسے کوئی یار سجن بیٹھا ہے۔
1	یہیں ساتھ ہی کہیں، یہیں پاس ہی کہیں بیٹھا ہے۔
1	ہر لحظہ اس کی عطاء کی آرزو رہتی ہے۔
1	اس کے کرم کی تمنا رہتی ہے۔
1	اور جب اس کا کرم ہو جائے، جب دعائیں ویسے قبول ہو جائیں جیسے بندے نے چاہا تھا، تو اندر جیسے بہار آ جاتی ہے۔
1	جیسے عید پر سارا جہاں مُسکرا اُٹھتا ہے۔
1	جیسے اندر باہر شادیانے بجنے لگتے ہیں۔
1	ہر طرف ہر چیز جیسے کھلکھلانے لگتی ہے۔
1	ہر سُو اسی کی عطاء نظر آتی ہے۔
1	بڑا پُر لُطف تجربہ ہوتا ہے۔
1	اس کی رحمت ہو جانا، اور پھر یہ احساس ہو جانا کہ اس کی رحمت ہوئی ہے۔
1	یہ اسی کا کرم ہوا ہے، اے بندے ورنہ تُو کس قابل تھا ۔
[truncated: 2,491 more rows]
